# Supplementary material for: Lipocalin-2-Mediated Insufficient Oligodendrocyte Progenitor Cell Remyelination for White Matter Injury After Subarachnoid Hemorrhage via SCL22A17 Receptor/Early Growth Response Protein 1 Signaling
Source: Neurosci Bull. 2022 Jul 7;38(12):1457–75. doi: 10.1007/s12264-022-00906-w (PMC9723020; doi:10.1007/s12264-022-00906-w)
Supplement: Supplementary file 3 — Supplementary file3 (XLS 4239 kb) [file 12264_2022_906_MOESM3_ESM.xls]

## Sheet: Different Genes & annot(p<0.05)
ProbeSet	p-value	FDR	Geom mean of intensities in Exp	Geom mean of intensities in Ctrl	Fold-change	style	Gene Symbol	Gene Description	mRNA Accession	mRNA Source	mRna - Description	Chromosome	Strand	Start	Stop	GO Biological Process ID	GO Biological Process Term	GO Biological Process Evidence	GO Cellular Component ID	GO Cellular Component Term	GO Cellular Component Evidence	GO Molecular Function ID	GO Molecular Function Term	GO Molecular Function Evidence	Pathway Source	Pathway Name	Protein Domains - Source	Protein Domains - Accession or domain name	Protein Domains - Description	category	sample_1	sample_2	sample_3	sample_4	sample_5	sample_6	sample_C	sample_L
8022338	0.0005766	0.0597	24.07	47.95	0.5	down	---	---	ENST00000590929	ENSEMBL	havana:known chromosome:GRCh38:18:12075205:12076654:-1 gene:ENSG00000256616 gene_biotype:transcribed_processed_pseudogene transcript_biotype:transcribed_processed_pseudogene	chr18	-	12075700	12076653	---	---	---	---	---	---	---	---	---	---	---	---	---	---	main	4.95655	4.48254	4.12378	5.24234	6.14552	5.53725	5.37608	4.81971
7921621	0.0002485	0.0498	3.86	7.32	0.53	down	---	---	NONHSAT007059	NONCODE	Non-coding transcript identified by NONCODE	chr1	-	160295896	160296006	---	---	---	---	---	---	---	---	---	---	---	---	---	---	main	1.69097	1.95834	2.15882	3.12523	3.2053	2.29853	2.85995	1.98307
7971163	0.0003309	0.0528	16.08	30.18	0.53	down	---	---	NONHSAT024531	NONCODE	Non-coding transcript identified by NONCODE: Linc	chr13	-	40359554	40359648	---	---	---	---	---	---	---	---	---	---	---	---	---	---	main	4.34071	3.5831	3.9044	4.59757	5.05989	5.26697	4.73414	4.20037
8051028	0.0122297	0.162	7.15	12.76	0.56	down	---	---	NONHSAT072183	NONCODE	Non-coding transcript identified by NONCODE	chr2	-	27363780	27363848	---	---	---	---	---	---	---	---	---	---	---	---	---	---	main	3.37317	3.31364	1.99661	3.13565	3.88771	3.81123	3.869	2.65626
8171876	4e-07	0.0115	12	20.95	0.57	down	---	---	ENST00000433306	ENSEMBL	havana:known chromosome:GRCh38:X:25194381:25195207:-1 gene:ENSG00000176812 gene_biotype:processed_pseudogene transcript_biotype:processed_pseudogene	chrX	-	25212694	25213324	---	---	---	---	---	---	---	---	---	---	---	---	---	---	main	3.70774	3.51044	3.57731	4.2774	4.50031	4.32799	4.45016	3.55002
8053662	0.00098	0.0687	8.09	14.2	0.57	down	---	---	NONHSAT072183	NONCODE	Non-coding transcript identified by NONCODE	chr2	-	88529090	88529183	---	---	---	---	---	---	---	---	---	---	---	---	---	---	main	3.361	3.30219	2.55748	3.47771	4.03916	3.78987	4.00743	2.84237
8046340	1.75e-05	0.0291	7.49	12.67	0.59	down	DYNC1I2	dynein, cytoplasmic 1, intermediate chain 2	NM_001271785	RefSeq	Homo sapiens dynein, cytoplasmic 1, intermediate chain 2 (DYNC1I2), transcript variant 2, mRNA.	chr2	+	172543980	172604921	GO:0000086 // GO:0000278 // GO:0006810 // GO:0006996 // GO:0007018 // GO:0008152 // GO:0016032 // GO:0019886 // GO:0007018	G2/M transition of mitotic cell cycle // mitotic cell cycle // transport // organelle organization // microtubule-based movement // metabolic process // viral process // antigen processing and presentation of exogenous peptide antigen via MHC class II // microtubule-based movement	traceable author statement // traceable author statement // inferred from electronic annotation // traceable author statement // non-traceable author statement // inferred from electronic annotation // inferred from electronic annotation // traceable author statement // inferred from electronic annotation	GO:0005737 // GO:0005813 // GO:0005829 // GO:0005868 // GO:0005874 // GO:0031982 // GO:0005737 // GO:0005856 // GO:0005874 // GO:0030286	cytoplasm // centrosome // cytosol // cytoplasmic dynein complex // microtubule // vesicle // cytoplasm // cytoskeleton // microtubule // dynein complex	non-traceable author statement // inferred from direct assay // traceable author statement // inferred from electronic annotation // inferred from direct assay // inferred from direct assay // inferred from electronic annotation // inferred from electronic annotation // inferred from electronic annotation // inferred from electronic annotation	GO:0003777 // GO:0005515 // GO:0003774	microtubule motor activity // protein binding // motor activity	non-traceable author statement // inferred from physical interaction // inferred from electronic annotation	---	---	---	---	---	main	2.75773	3.04223	3.05632	3.82066	3.58799	3.42924	3.817	2.76303
7960355	0.0014487	0.0784	4.24	7.19	0.59	down	---	---	ENST00000517187	ENSEMBL	RNA, U6 small nuclear 1315, pseudogene [gene_biotype:snRNA transcript_biotype:snRNA]	chr12	-	3063412	3063504	---	---	---	---	---	---	---	---	---	---	---	---	---	---	main	2.43227	1.88126	1.77799	2.50909	2.85339	3.32653	2.70398	2.2527
7907010	0.0081935	0.14	5.72	9.62	0.59	down	FMO8P	flavin containing monooxygenase 8 pseudogene	OTTHUMT00000081458	Havana transcript	flavin containing monooxygenase 8 pseudogene[gene_biotype:unprocessed_pseudogene transcript_biotype:unprocessed_pseudogene]	chr1	+	166535415	166543011	---	---	---	---	---	---	---	---	---	---	---	---	---	---	main	2.42362	2.43385	3.09316	3.35891	3.42029	2.60305	3.67643	2.12066
7986442	1.03e-05	0.0291	10.65	17.71	0.6	down	---	---	NONHSAT051117	NONCODE	Non-coding transcript identified by NONCODE	chr15	+	101178586	101178660	---	---	---	---	---	---	---	---	---	---	---	---	---	---	main	3.17094	3.4929	3.46899	4.37334	4.09874	4.06717	4.04387	3.514
8101011	0.0002841	0.0504	2.5	4.17	0.6	down	LOC100507388	uncharacterized LOC100507388	NR_121617	RefSeq	Homo sapiens uncharacterized LOC100507388 (LOC100507388), long non-coding RNA.	chr4	-	75892496	75892857	---	---	---	---	---	---	---	---	---	---	---	---	---	---	main	1.32396	1.14807	1.36669	2.0543	1.73249	2.52028	1.93275	1.43789
7995803	0.0007545	0.0636	38.8	63.66	0.61	down	MT1JP	metallothionein 1J, pseudogene	NR_036677	RefSeq	Homo sapiens metallothionein 1J, pseudogene (MT1JP), non-coding RNA.	chr16	+	56669651	56670998	---	---	---	---	---	---	GO:0046872	metal ion binding	inferred from electronic annotation	---	---	---	---	---	main	5.44839	5.49551	5.30889	5.82622	5.73294	5.98384	6.39793	4.88913
7985555	0.0036844	0.106	6.98	11.47	0.61	down	EFTUD1P1	elongation factor Tu GTP binding domain containing 1 pseudogene 1	NR_036652	RefSeq	Homo sapiens elongation factor Tu GTP binding domain containing 1 pseudogene 1 (EFTUD1P1), non-coding RNA.	chr15	+	84749907	84770916	---	---	---	---	---	---	---	---	---	---	---	---	---	---	main	3.19058	2.87187	2.78631	3.18151	3.23443	3.70844	3.95784	2.37668
8060813	0.0001117	0.041	18.24	29.33	0.62	down	MCM8	minichromosome maintenance 8 homologous recombination repair factor	NM_001281520	RefSeq	Homo sapiens minichromosome maintenance 8 homologous recombination repair factor (MCM8), transcript variant 3, mRNA.	chr20	+	5931298	5975852	GO:0000082 // GO:0000278 // GO:0000724 // GO:0006260 // GO:0006271 // GO:0006974 // GO:0007292 // GO:0048232 // GO:0006260 // GO:0006281 // GO:0006974 // GO:0007049 // GO:0007292 // GO:0048232	G1/S transition of mitotic cell cycle // mitotic cell cycle // double-strand break repair via homologous recombination // DNA replication // DNA strand elongation involved in DNA replication // cellular response to DNA damage stimulus // female gamete generation // male gamete generation // DNA replication // DNA repair // cellular response to DNA damage stimulus // cell cycle // female gamete ge…	traceable author statement // traceable author statement // inferred from electronic annotation // traceable author statement // traceable author statement // inferred from direct assay // inferred from sequence or structural similarity // inferred from sequence or structural similarity // inferred from electronic annotation // inferred from electronic annotation // inferred from electronic annot…	GO:0005634 // GO:0005654 // GO:0097362 // GO:0005634	nucleus // nucleoplasm // MCM8-MCM9 complex // nucleus	inferred from direct assay // traceable author statement // inferred from direct assay // inferred from electronic annotation	GO:0003677 // GO:0004386 // GO:0005515 // GO:0005524 // GO:0000166 // GO:0016787	DNA binding // helicase activity // protein binding // ATP binding // nucleotide binding // hydrolase activity	inferred from electronic annotation // inferred from electronic annotation // inferred from physical interaction // inferred from electronic annotation // inferred from electronic annotation // inferred from electronic annotation	---	---	---	---	---	main	4.28561	4.18925	3.9194	4.80492	5.15988	4.78677	4.72725	4.36416
7939424	0.0008004	0.0645	29.91	48.14	0.62	down	API5	apoptosis inhibitor 5	NM_001142930	RefSeq	Homo sapiens apoptosis inhibitor 5 (API5), transcript variant 1, mRNA.	chr11	+	43333533	43366079	GO:0006915 // GO:0043066 // GO:0043066 // GO:0043066 // GO:2000270 // GO:0043066	apoptotic process // negative regulation of apoptotic process // negative regulation of apoptotic process // negative regulation of apoptotic process // negative regulation of fibroblast apoptotic process // negative regulation of apoptotic process	inferred from electronic annotation // inferred from mutant phenotype // inferred from sequence or structural similarity // non-traceable author statement // inferred from electronic annotation // traceable author statement	GO:0005634 // GO:0005654 // GO:0005681 // GO:0005737 // GO:0016020 // GO:0005634 // GO:0005681 // GO:0005737	nucleus // nucleoplasm // spliceosomal complex // cytoplasm // membrane // nucleus // spliceosomal complex // cytoplasm	inferred from direct assay // inferred from direct assay // inferred from sequence or structural similarity // non-traceable author statement // inferred from direct assay // inferred from electronic annotation // inferred from electronic annotation // inferred from electronic annotation	GO:0005515 // GO:0017134 // GO:0044822	protein binding // fibroblast growth factor binding // poly(A) RNA binding	inferred from physical interaction // inferred from physical interaction // inferred from direct assay	---	---	---	---	---	main	4.91686	4.69461	5.35943	5.60342	5.5382	5.35431	5.82635	4.65003
8030980	0.004812	0.116	139.88	225.43	0.62	down	ZNF525	zinc finger protein 525	NR_003699	RefSeq	Homo sapiens zinc finger protein 525 (ZNF525), non-coding RNA.	chr19	+	53884679	53885777	GO:0006351 // GO:0006355	transcription, DNA-templated // regulation of transcription, DNA-templated	inferred from electronic annotation // not recorded	GO:0005634	nucleus	inferred from electronic annotation	GO:0003677 // GO:0003700 // GO:0046872	DNA binding // transcription factor activity, sequence-specific DNA binding // metal ion binding	inferred from electronic annotation // not recorded // inferred from electronic annotation	---	---	---	---	---	main	7.28779	6.5836	7.5429	7.69215	7.49823	8.23385	7.8245	7.14647
7979886	0.0178344	0.185	33.98	55.2	0.62	down	---	---	ENST00000477943	ENSEMBL	ribosomal protein L7a pseudogene 6 [gene_biotype:processed_pseudogene transcript_biotype:processed_pseudogene]	chr14	-	70351982	70352879	---	---	---	---	---	---	---	---	---	---	---	---	---	---	main	5.66614	4.57939	4.84429	5.23798	5.87544	6.37608	5.62477	5.29288
8118611	1.3e-06	0.0188	4.1	6.51	0.63	down	---	---	NONHSAT074189	NONCODE	Non-coding transcript identified by NONCODE	chr6	+	33167378	33167471	---	---	---	---	---	---	---	---	---	---	---	---	---	---	main	1.94607	1.96013	2.14401	2.79805	2.75155	2.61029	2.65218	2.09577
7942912	0.0002393	0.0496	8.06	12.75	0.63	down	---	---	ENST00000364007	ENSEMBL	RNA, U6 small nuclear 560, pseudogene [gene_biotype:snRNA transcript_biotype:snRNA]	chr11	+	85864269	85864373	---	---	---	---	---	---	---	---	---	---	---	---	---	---	main	3.17528	3.17768	2.88637	3.51309	3.85639	3.45748	3.8731	2.79843
8045736	0.0004408	0.0562	27.34	43.24	0.63	down	FMNL2	formin like 2	NM_052905	RefSeq	Homo sapiens formin-like 2 (FMNL2), mRNA.	chr2	+	153191751	153506348	GO:0007010 // GO:0007264 // GO:0022604 // GO:0030866 // GO:0007010 // GO:0016043 // GO:0022604 // GO:0030036	cytoskeleton organization // small GTPase mediated signal transduction // regulation of cell morphogenesis // cortical actin cytoskeleton organization // cytoskeleton organization // cellular component organization // regulation of cell morphogenesis // actin cytoskeleton organization	inferred from mutant phenotype // traceable author statement // inferred from mutant phenotype // inferred from mutant phenotype // inferred from electronic annotation // inferred from electronic annotation // inferred from electronic annotation // inferred from electronic annotation	GO:0005829 // GO:0005737	cytosol // cytoplasm	traceable author statement // inferred from electronic annotation	GO:0003779 // GO:0017048 // GO:0005515	actin binding // Rho GTPase binding // protein binding	inferred from electronic annotation // inferred from electronic annotation // inferred from physical interaction	---	---	---	---	---	main	4.78648	4.33316	5.0944	5.44109	5.48868	5.46162	5.30871	4.90076
8048112	0.0016379	0.0817	3.76	5.93	0.63	down	VWC2L	von Willebrand factor C domain containing protein 2-like	NM_001080500	RefSeq	Homo sapiens von Willebrand factor C domain containing protein 2-like (VWC2L), mRNA.	chr2	+	215278918	215279334	GO:0030514 // GO:0045666 // GO:0007275	negative regulation of BMP signaling pathway // positive regulation of neuron differentiation // multicellular organismal development	inferred from electronic annotation // inferred from electronic annotation // inferred from electronic annotation	GO:0005615 // GO:0030054 // GO:0032281 // GO:0045202 // GO:0005576	extracellular space // cell junction // AMPA glutamate receptor complex // synapse // extracellular region	inferred from electronic annotation // inferred from electronic annotation // inferred from electronic annotation // inferred from electronic annotation // inferred from electronic annotation	---	---	---	---	---	---	---	---	main	1.79913	1.65634	1.90806	2.67023	2.41098	2.97422	2.20275	2.25711
8131949	1.44e-05	0.0291	32.4	50.27	0.64	down	CBX3	chromobox homolog 3	NM_007276	RefSeq	Homo sapiens chromobox homolog 3 (CBX3), transcript variant 1, mRNA.	chr7	+	26241099	26252976	GO:0006338 // GO:0006351 // GO:0045892 // GO:0045892 // GO:0048511 // GO:0006355 // GO:0016568	chromatin remodeling // transcription, DNA-templated // negative regulation of transcription, DNA-templated // negative regulation of transcription, DNA-templated // rhythmic process // regulation of transcription, DNA-templated // chromatin modification	non-traceable author statement // inferred from electronic annotation // inferred from direct assay // inferred from mutant phenotype // inferred from electronic annotation // inferred from electronic annotation // inferred from electronic annotation	GO:0000775 // GO:0000779 // GO:0000784 // GO:0000785 // GO:0005634 // GO:0005635 // GO:0005637 // GO:0005719 // GO:0005720 // GO:0005819 // GO:0010369 // GO:0031618 // GO:0005634	chromosome, centromeric region // condensed chromosome, centromeric region // nuclear chromosome, telomeric region // chromatin // nucleus // nuclear envelope // nuclear inner membrane // nuclear euchromatin // nuclear heterochromatin // spindle // chromocenter // nuclear pericentric heterochromatin // nucleus	inferred from direct assay // inferred from sequence or structural similarity // inferred from direct assay // inferred from direct assay // inferred from direct assay // inferred from sequence or structural similarity // non-traceable author statement // inferred from direct assay // inferred from direct assay // inferred from direct assay // inferred from electronic annotation // inferred from …	GO:0005515 // GO:0019899 // GO:0019904 // GO:0042802 // GO:1990226	protein binding // enzyme binding // protein domain specific binding // identical protein binding // histone methyltransferase binding	inferred from physical interaction // inferred from physical interaction // inferred from physical interaction // inferred from physical interaction // inferred from physical interaction	GenMAPP	Circadian_Exercise	---	---	---	main	4.98975	4.89476	4.99466	5.68436	5.69746	5.71393	5.46679	5.21849
8164013	2.45e-05	0.0291	11.16	17.39	0.64	down	STRBP	spermatid perinuclear RNA binding protein	NM_001171137	RefSeq	Homo sapiens spermatid perinuclear RNA binding protein (STRBP), transcript variant 2, mRNA.	chr9	-	125886990	126030855	GO:0007275 // GO:0007286 // GO:0007638 // GO:0007283 // GO:0030154	multicellular organismal development // spermatid development // mechanosensory behavior // spermatogenesis // cell differentiation	inferred from electronic annotation // inferred from electronic annotation // inferred from electronic annotation // inferred from electronic annotation // inferred from electronic annotation	GO:0005634 // GO:0005737 // GO:0015630	nucleus // cytoplasm // microtubule cytoskeleton	inferred from direct assay // inferred from electronic annotation // inferred from electronic annotation	GO:0003677 // GO:0003725 // GO:0003727 // GO:0005515 // GO:0044822 // GO:0003723	DNA binding // double-stranded RNA binding // single-stranded RNA binding // protein binding // poly(A) RNA binding // RNA binding	inferred from electronic annotation // inferred from electronic annotation // inferred from electronic annotation // inferred from physical interaction // inferred from direct assay // inferred from electronic annotation	---	---	---	---	---	main	3.60714	3.22973	3.57633	4.01404	4.16349	4.23995	4.06913	3.51337
7951077	0.0001387	0.0428	7.96	12.44	0.64	down	SESN3	sestrin 3	NM_001271594	RefSeq	Homo sapiens sestrin 3 (SESN3), transcript variant 2, mRNA.	chr11	-	94906133	94964246	GO:0032868 // GO:0042593 // GO:0051896 // GO:1901031	response to insulin // glucose homeostasis // regulation of protein kinase B signaling // regulation of response to reactive oxygen species	inferred from electronic annotation // inferred from electronic annotation // inferred from electronic annotation // inferred from electronic annotation	GO:0005634	nucleus	inferred from electronic annotation	---	---	---	---	---	---	---	---	main	3.08379	2.78881	2.88615	3.55131	3.80697	3.78028	3.41315	3.20372
8055596	0.0002284	0.0485	2.86	4.44	0.64	down	---	---	---	---	---	chr2	-	143854201	143854257	---	---	---	---	---	---	---	---	---	---	---	---	---	---	main	1.7613	1.48247	1.27016	1.89248	2.35021	2.19932	2.14833	1.52513
8092224	4.19e-05	0.0317	7.43	11.49	0.65	down	---	---	ENST00000363418	ENSEMBL	Small nucleolar RNA SNORA18 [gene_biotype:snoRNA transcript_biotype:snoRNA]	chr3	-	177342070	177342197	---	---	---	---	---	---	---	---	---	---	---	---	---	---	main	3.04004	2.72905	2.89302	3.38076	3.40467	3.75273	3.54615	2.89581
8124273	5.21e-05	0.0337	99.97	154.42	0.65	down	C6orf62	chromosome 6 open reading frame 62	NM_030939	RefSeq	Homo sapiens chromosome 6 open reading frame 62 (C6orf62), mRNA.	chr6	-	24705089	24721064	GO:0008150	biological_process	no biological data available	GO:0005622	intracellular	inferred from direct assay	GO:0003674	molecular_function	no biological data available	---	---	---	---	---	main	6.71265	6.83097	6.41095	7.22126	7.09332	7.4588	7.24162	6.66598
7976642	6.02e-05	0.0348	11.6	17.73	0.65	down	ERVH-4	endogenous retrovirus group H, member 4	U88895	GenBank	Human endogenous retrovirus H D1 leader region/integrase-derived ORF1, ORF2, and putative envelope protein mRNA, complete cds.	chr14	+	99452044	99457077	GO:0006508 // GO:0008150	proteolysis // biological_process	inferred from electronic annotation // no biological data available	GO:0016020 // GO:0016021 // GO:0016021 // GO:0019031	membrane // integral component of membrane // integral component of membrane // viral envelope	inferred from electronic annotation // inferred from electronic annotation // non-traceable author statement // inferred from electronic annotation	GO:0003674 // GO:0008233	molecular_function // peptidase activity	no biological data available // inferred from electronic annotation	---	---	---	---	---	main	3.5393	3.49351	3.43798	4.13419	4.02197	4.42405	4.01114	3.67609
8168161	0.0177663	0.185	5.83	8.9	0.65	down	---	---	NONHSAT137407	NONCODE	Non-coding transcript identified by NONCODE	chrX	+	69616129	69616223	---	---	---	---	---	---	---	---	---	---	---	---	---	---	main	2.91615	2.04286	2.75794	2.78931	3.71267	2.85488	3.25456	2.44893
8086503	1.06e-05	0.0291	22.59	34.06	0.66	down	ZDHHC3	zinc finger, DHHC-type containing 3	NM_001135179	RefSeq	Homo sapiens zinc finger, DHHC-type containing 3 (ZDHHC3), transcript variant 1, mRNA.	chr3	-	44959493	44960001	GO:0006612 // GO:0018230 // GO:0018345 // GO:0006605 // GO:0006612 // GO:0018230 // GO:0008152	protein targeting to membrane // peptidyl-L-cysteine S-palmitoylation // protein palmitoylation // protein targeting // protein targeting to membrane // peptidyl-L-cysteine S-palmitoylation // metabolic process	not recorded // not recorded // inferred from direct assay // inferred from electronic annotation // --- // --- // inferred from electronic annotation	GO:0000139 // GO:0005783 // GO:0005794 // GO:0016020 // GO:0016021 // GO:0005783 // GO:0005794 // GO:0016020	Golgi membrane // endoplasmic reticulum // Golgi apparatus // membrane // integral component of membrane // endoplasmic reticulum // Golgi apparatus // membrane	inferred from electronic annotation // not recorded // inferred from direct assay // inferred from direct assay // inferred from electronic annotation // --- // inferred from electronic annotation // inferred from electronic annotation	GO:0008270 // GO:0016409 // GO:0019706 // GO:0016740 // GO:0016746 // GO:0019706 // GO:0019706 // GO:0046872	zinc ion binding // palmitoyltransferase activity // protein-cysteine S-palmitoyltransferase activity // transferase activity // transferase activity, transferring acyl groups // protein-cysteine S-palmitoyltransferase activity // protein-cysteine S-palmitoyltransferase activity // metal ion binding	inferred from electronic annotation // inferred from direct assay // not recorded // inferred from electronic annotation // inferred from electronic annotation // --- // inferred from electronic annotation // inferred from electronic annotation	---	---	---	---	---	main	4.64428	4.51588	4.40282	4.93348	5.1002	5.16325	5.14217	4.43521
8099649	6.93e-05	0.0377	46.64	70.9	0.66	down	DHX15	DEAH (Asp-Glu-Ala-His) box helicase 15	NM_001358	RefSeq	Homo sapiens DEAH (Asp-Glu-Ala-His) box helicase 15 (DHX15), mRNA.	chr4	-	24529087	24586185	GO:0006397 // GO:0008380 // GO:0006397 // GO:0008380 // GO:0008152	mRNA processing // RNA splicing // mRNA processing // RNA splicing // metabolic process	inferred from electronic annotation // inferred by curator // traceable author statement // inferred from electronic annotation // inferred from electronic annotation	GO:0005634 // GO:0005689 // GO:0005730 // GO:0005737 // GO:0071008 // GO:0005634 // GO:0005634 // GO:0005737	nucleus // U12-type spliceosomal complex // nucleolus // cytoplasm // U2-type post-mRNA release spliceosomal complex // nucleus // nucleus // cytoplasm	inferred from direct assay // inferred from direct assay // inferred from electronic annotation // not recorded // inferred from direct assay // inferred from electronic annotation // traceable author statement // ---	GO:0003724 // GO:0003725 // GO:0004004 // GO:0005515 // GO:0005524 // GO:0044822 // GO:0000166 // GO:0003676 // GO:0004004 // GO:0004386 // GO:0008026 // GO:0016787	RNA helicase activity // double-stranded RNA binding // ATP-dependent RNA helicase activity // protein binding // ATP binding // poly(A) RNA binding // nucleotide binding // nucleic acid binding // ATP-dependent RNA helicase activity // helicase activity // ATP-dependent helicase activity // hydrolase activity	traceable author statement // inferred from direct assay // not recorded // inferred from physical interaction // inferred from electronic annotation // inferred from direct assay // inferred from electronic annotation // inferred from electronic annotation // --- // inferred from electronic annotation // inferred from electronic annotation // inferred from electronic annotation	GenMAPP	mRNA_processing_Reactome	---	---	---	main	5.64968	5.48058	5.35042	6.06115	6.30574	6.20307	5.9653	5.72659
8012841	0.0005411	0.0589	3.22	4.85	0.66	down	---	---	---	---	---	chr17	-	10789598	10789702	---	---	---	---	---	---	---	---	---	---	---	---	---	---	main	1.86502	1.68233	1.3698	2.08414	2.36826	2.5061	2.14102	1.81103
8043375	0.0006776	0.063	51.22	77.2	0.66	down	---	---	ENST00000387421	ENSEMBL	mitochondrially encoded tRNA lysine [gene_biotype:Mt_tRNA transcript_biotype:Mt_tRNA]	chr2	+	88124409	88124459	---	---	---	---	---	---	---	---	---	---	---	---	---	---	main	6.02802	5.56578	5.64756	5.95564	6.23208	6.33652	6.52884	5.52191
8117667	0.0007321	0.0636	7.14	10.78	0.66	down	ZSCAN26	zinc finger and SCAN domain containing 26	NM_001023560	RefSeq	Homo sapiens zinc finger and SCAN domain containing 26 (ZSCAN26), transcript variant a, mRNA.	chr6	+	28234893	28245981	GO:0006351 // GO:0006355 // GO:0006355 // GO:0006355 // GO:0006355	transcription, DNA-templated // regulation of transcription, DNA-templated // regulation of transcription, DNA-templated // regulation of transcription, DNA-templated // regulation of transcription, DNA-templated	inferred from electronic annotation // not recorded // non-traceable author statement // --- // inferred from electronic annotation	GO:0005634 // GO:0005634 // GO:0005654 // GO:0005737 // GO:0005634 // GO:0005634	nucleus // nucleus // nucleoplasm // cytoplasm // nucleus // nucleus	not recorded // non-traceable author statement // inferred from direct assay // inferred from direct assay // --- // inferred from electronic annotation	GO:0003700 // GO:0003700 // GO:0005515 // GO:0043565 // GO:0046872 // GO:0003676 // GO:0003700 // GO:0003700 // GO:0043565	transcription factor activity, sequence-specific DNA binding // transcription factor activity, sequence-specific DNA binding // protein binding // sequence-specific DNA binding // metal ion binding // nucleic acid binding // transcription factor activity, sequence-specific DNA binding // transcription factor activity, sequence-specific DNA binding // sequence-specific DNA binding	not recorded // non-traceable author statement // inferred from physical interaction // not recorded // inferred from electronic annotation // inferred from electronic annotation // --- // inferred from electronic annotation // ---	---	---	---	---	---	main	2.94959	2.67191	2.76244	3.33171	3.22665	3.84684	3.31169	2.95962
8059708	0.0053006	0.12	24.53	37.41	0.66	down	SNORA75	small nucleolar RNA, H/ACA box 75	NR_002921	RefSeq	Homo sapiens small nucleolar RNA, H/ACA box 75 (SNORA75), small nucleolar RNA.	chr2	-	232320511	232320647	---	---	---	---	---	---	---	---	---	---	---	---	---	---	main	4.90174	4.33473	4.77841	4.95033	5.65167	4.88721	5.39935	4.46786
8144488	0.0082752	0.141	37.06	55.78	0.66	down	---	---	ENST00000618256	ENSEMBL	havana:known chromosome:GRCh38:12:8217758:8221115:1 gene:ENSG00000275367 gene_biotype:lincRNA transcript_biotype:lincRNA	chr8	+	7867695	7868139	---	---	---	---	---	---	---	---	---	---	---	---	---	---	main	5.56364	4.64981	5.39848	5.44992	5.86237	6.12051	5.74568	5.26188
7971615	0.0111078	0.157	88.56	133.19	0.66	down	EBPL	emopamil binding protein-like	NM_001278636	RefSeq	Homo sapiens emopamil binding protein-like (EBPL), transcript variant 2, mRNA.	chr13	-	50234859	50265623	GO:0016125	sterol metabolic process	inferred from electronic annotation	GO:0005783 // GO:0005789 // GO:0016021 // GO:0005783 // GO:0016020	endoplasmic reticulum // endoplasmic reticulum membrane // integral component of membrane // endoplasmic reticulum // membrane	inferred from direct assay // inferred from electronic annotation // inferred from electronic annotation // inferred from electronic annotation // inferred from electronic annotation	GO:0047750	cholestenol delta-isomerase activity	inferred from electronic annotation	---	---	---	---	---	main	6.27518	6.43341	6.95155	7.24886	7.09491	6.51963	7.30008	6.23833
8138977	7.9e-06	0.0291	15.72	23.49	0.67	down	DPY19L1	dpy-19-like 1 (C. elegans)	NM_015283	RefSeq	Homo sapiens dpy-19-like 1 (C. elegans) (DPY19L1), mRNA.	chr7	-	34968494	35077653	GO:0018406 // GO:0018406	protein C-linked glycosylation via 2'-alpha-mannosyl-L-tryptophan // protein C-linked glycosylation via 2'-alpha-mannosyl-L-tryptophan	not recorded // ---	GO:0005637 // GO:0016020 // GO:0016021 // GO:0005637 // GO:0016020	nuclear inner membrane // membrane // integral component of membrane // nuclear inner membrane // membrane	not recorded // inferred from direct assay // inferred from electronic annotation // --- // inferred from electronic annotation	GO:0000030 // GO:0000030 // GO:0016740 // GO:0016757	mannosyltransferase activity // mannosyltransferase activity // transferase activity // transferase activity, transferring glycosyl groups	not recorded // --- // inferred from electronic annotation // inferred from electronic annotation	---	---	---	---	---	main	4.05807	3.95494	4.02574	4.48834	4.55487	4.47793	4.68407	3.84802
8156088	0.0002473	0.0498	48.48	71.95	0.67	down	---	---	ENST00000364099	ENSEMBL	Small nucleolar RNA SNORD95 [gene_biotype:snoRNA transcript_biotype:snoRNA]	chr9	+	84503834	84503900	---	---	---	---	---	---	---	---	---	---	---	---	---	---	main	5.73236	5.70518	5.58939	6.03267	5.92243	6.31706	6.37421	5.41051
7959085	0.0008352	0.0655	1.66	2.47	0.67	down	---	---	ENST00000362939	ENSEMBL	RNA, 5S ribosomal pseudogene 374 [gene_biotype:rRNA transcript_biotype:rRNA]	chr12	+	119267487	119267598	---	---	---	---	---	---	---	---	---	---	---	---	---	---	main	0.943186	0.450854	0.944993	1.08861	1.29224	1.37148	1.48361	0.58774
8149857	0.0025406	0.0968	27.67	41.51	0.67	down	KCTD9	potassium channel tetramerization domain containing 9	NM_017634	RefSeq	Homo sapiens potassium channel tetramerization domain containing 9 (KCTD9), mRNA.	chr8	-	25285363	25315983	GO:0051260	protein homooligomerization	inferred from electronic annotation	---	---	---	GO:0005515	protein binding	inferred from physical interaction	---	---	---	---	---	main	4.50449	4.63964	5.0563	5.66158	5.52246	5.08673	5.18801	4.97252
8061075	0.0033424	0.103	32.09	47.97	0.67	down	SNRPB2	small nuclear ribonucleoprotein polypeptide B	NM_003092	RefSeq	Homo sapiens small nuclear ribonucleoprotein polypeptide B (SNRPB2), transcript variant 1, mRNA.	chr20	+	16710629	16722421	GO:0000398 // GO:0000398 // GO:0002230 // GO:0008380 // GO:0010467 // GO:0098792 // GO:0006397 // GO:0008380 // GO:0000398	mRNA splicing, via spliceosome // mRNA splicing, via spliceosome // positive regulation of defense response to virus by host // RNA splicing // gene expression // xenophagy // mRNA processing // RNA splicing // mRNA splicing, via spliceosome	inferred by curator // traceable author statement // inferred from mutant phenotype // traceable author statement // traceable author statement // inferred from mutant phenotype // inferred from electronic annotation // inferred from electronic annotation // inferred from electronic annotation	GO:0005654 // GO:0005654 // GO:0005681 // GO:0005686 // GO:0005730 // GO:0071013 // GO:0005634 // GO:0005681 // GO:0030529 // GO:0019013	nucleoplasm // nucleoplasm // spliceosomal complex // U2 snRNP // nucleolus // catalytic step 2 spliceosome // nucleus // spliceosomal complex // ribonucleoprotein complex // viral nucleocapsid	inferred from direct assay // traceable author statement // inferred from direct assay // inferred from direct assay // inferred from direct assay // inferred from direct assay // inferred from electronic annotation // inferred from electronic annotation // inferred from electronic annotation // inferred from electronic annotation	GO:0000166 // GO:0005515 // GO:0035614 // GO:0003676 // GO:0003723 // GO:0035614 // GO:0017069	nucleotide binding // protein binding // snRNA stem-loop binding // nucleic acid binding // RNA binding // snRNA stem-loop binding // snRNA binding	inferred from electronic annotation // inferred from physical interaction // not recorded // inferred from electronic annotation // inferred from electronic annotation // --- // inferred from electronic annotation	GenMAPP	mRNA_processing_Reactome	---	---	---	main	5.14693	5.10249	4.68535	5.46792	5.24771	6.05182	5.53589	5.10791
7910901	0.0043582	0.112	105.52	158.39	0.67	down	LOC100130331	POTE ankyrin domain family, member F pseudogene	NR_027247	RefSeq	Homo sapiens POTE ankyrin domain family, member F pseudogene (LOC100130331), non-coding RNA.	chr1	+	238090379	238090687	---	---	---	---	---	---	---	---	---	---	---	---	---	---	main	7.0442	7.01729	6.31855	6.98461	7.12608	7.57791	7.49864	6.58274
8046201	0.0316468	0.233	44.11	66.32	0.67	down	SSB	Sjogren syndrome antigen B (autoantigen La)	NM_001294145	RefSeq	Homo sapiens Sjogren syndrome antigen B (autoantigen La) (SSB), transcript variant 2, mRNA.	chr2	+	170655359	170668575	GO:0006400 // GO:0008334 // GO:0006396	tRNA modification // histone mRNA metabolic process // RNA processing	traceable author statement // traceable author statement // inferred from electronic annotation	GO:0000784 // GO:0030529 // GO:0005634 // GO:0030529	nuclear chromosome, telomeric region // ribonucleoprotein complex // nucleus // ribonucleoprotein complex	inferred from direct assay // inferred from electronic annotation // inferred from electronic annotation // traceable author statement	GO:0000049 // GO:0000166 // GO:0003729 // GO:0005515 // GO:0044822 // GO:0003676 // GO:0003723	tRNA binding // nucleotide binding // mRNA binding // protein binding // poly(A) RNA binding // nucleic acid binding // RNA binding	traceable author statement // inferred from electronic annotation // traceable author statement // inferred from physical interaction // inferred from direct assay // inferred from electronic annotation // inferred from electronic annotation	---	---	---	---	---	main	5.50302	4.74762	6.0232	6.03671	6.4898	5.69169	5.9264	5.6136
8004111	0.0001937	0.0471	33.57	49.65	0.68	down	RABEP1	rabaptin, RAB GTPase binding effector protein 1	NM_001083585	RefSeq	Homo sapiens rabaptin, RAB GTPase binding effector protein 1 (RABEP1), transcript variant 2, mRNA.	chr17	+	5185585	5289132	GO:0006897 // GO:0006915 // GO:0015031 // GO:0016192 // GO:0043547 // GO:0061025 // GO:0006810 // GO:0006897	endocytosis // apoptotic process // protein transport // vesicle-mediated transport // positive regulation of GTPase activity // membrane fusion // transport // endocytosis	inferred from electronic annotation // inferred from electronic annotation // inferred from electronic annotation // inferred from mutant phenotype // inferred from electronic annotation // traceable author statement // inferred from electronic annotation // traceable author statement	GO:0005768 // GO:0005769 // GO:0030139 // GO:0043231 // GO:0055037 // GO:0005737 // GO:0005768 // GO:0005769 // GO:0016023 // GO:0031410	endosome // early endosome // endocytic vesicle // intracellular membrane-bounded organelle // recycling endosome // cytoplasm // endosome // early endosome // cytoplasmic membrane-bounded vesicle // cytoplasmic vesicle	inferred from direct assay // inferred from electronic annotation // inferred from direct assay // inferred from direct assay // inferred from electronic annotation // inferred from electronic annotation // inferred from electronic annotation // traceable author statement // inferred from electronic annotation // inferred from electronic annotation	GO:0005096 // GO:0005515 // GO:0008083 // GO:0042803	GTPase activator activity // protein binding // growth factor activity // protein homodimerization activity	inferred from electronic annotation // inferred from physical interaction // inferred from electronic annotation // inferred from physical interaction	---	---	---	---	---	main	4.94139	5.18579	5.13781	5.7771	5.31496	5.73515	5.65257	5.03813
7936529	0.0007501	0.0636	16.49	24.1	0.68	down	SHTN1	shootin 1	NM_001127211	RefSeq	Homo sapiens shootin 1 (SHTN1), transcript variant 1, mRNA.	chr10	-	118615760	118764876	GO:0006930 // GO:0007265 // GO:0007409 // GO:0007411 // GO:0032488 // GO:0038007 // GO:0045773 // GO:0048812 // GO:0060327 // GO:0061163 // GO:0061573 // GO:2000114 // GO:2001224 // GO:0007275 // GO:0048812 // GO:0061163 // GO:2000114 // GO:2001222 // GO:2001224	substrate-dependent cell migration, cell extension // Ras protein signal transduction // axonogenesis // axon guidance // Cdc42 protein signal transduction // netrin-activated signaling pathway // positive regulation of axon extension // neuron projection morphogenesis // cytoplasmic actin-based contraction involved in cell motility // endoplasmic reticulum polarization // actin filament bundle r…	inferred from sequence or structural similarity // inferred from sequence or structural similarity // inferred from sequence or structural similarity // traceable author statement // inferred from sequence or structural similarity // inferred from sequence or structural similarity // inferred from sequence or structural similarity // inferred from sequence or structural similarity // inferred fro…	GO:0005875 // GO:0015630 // GO:0030027 // GO:0030175 // GO:0030424 // GO:0030426 // GO:0031252 // GO:0043204 // GO:0044295 // GO:0048471 // GO:0005737 // GO:0005856 // GO:0005875 // GO:0015630 // GO:0030027 // GO:0030175 // GO:0030424 // GO:0030426 // GO:0031252 // GO:0042995 // GO:0043204 // GO:0044295 // GO:0048471	microtubule associated complex // microtubule cytoskeleton // lamellipodium // filopodium // axon // growth cone // cell leading edge // perikaryon // axonal growth cone // perinuclear region of cytoplasm // cytoplasm // cytoskeleton // microtubule associated complex // microtubule cytoskeleton // lamellipodium // filopodium // axon // growth cone // cell leading edge // cell projection // perika…	inferred from sequence or structural similarity // inferred from sequence or structural similarity // inferred from sequence or structural similarity // inferred from sequence or structural similarity // inferred from sequence or structural similarity // inferred from sequence or structural similarity // inferred from sequence or structural similarity // inferred from sequence or structural simil…	GO:0005515 // GO:0019894 // GO:0051015	protein binding // kinesin binding // actin filament binding	inferred from physical interaction // inferred from electronic annotation // inferred from sequence or structural similarity	---	---	---	---	---	main	3.88036	4.30138	3.78023	4.76323	4.54918	4.60652	4.43429	4.21174
8055488	0.0012476	0.0741	1.59	2.33	0.68	down	---	---	---	---	---	chr2	-	140978088	140978131	---	---	---	---	---	---	---	---	---	---	---	---	---	---	main	0.782942	0.497452	0.504753	1.11368	1.60347	1.18318	0.999223	0.891294
7965767	0.0034488	0.104	1.83	2.7	0.68	down	---	---	NONHSAT030253	NONCODE	Non-coding transcript identified by NONCODE	chr12	-	100651468	100651568	---	---	---	---	---	---	---	---	---	---	---	---	---	---	main	1.068	0.861497	1.03387	1.24417	1.43395	1.25832	1.81107	0.522332
8139128	0.0038596	0.108	7.02	10.3	0.68	down	TRGV1	T cell receptor gamma variable 1 (non-functional)	OTTHUMT00000338398	Havana transcript	T cell receptor gamma variable 1 (non-functional)[gene_biotype:TR_gene transcript_biotype:TR_gene]	chr7	-	38406954	38407692	---	---	---	---	---	---	---	---	---	---	---	Pfam	IPR013106	Immunoglobulin V-set domain	main	3.06011	2.72727	2.97204	3.11462	3.18433	3.44239	3.72723	2.47215
7919591	0.0069446	0.132	14.52	21.41	0.68	down	FAM72B	family with sequence similarity 72, member B	NM_001100910	RefSeq	Homo sapiens family with sequence similarity 72, member B (FAM72B), mRNA.	chr1	-	149450957	149459548	---	---	---	GO:0005737 // GO:0043231	cytoplasm // intracellular membrane-bounded organelle	inferred from direct assay // inferred from direct assay	---	---	---	---	---	---	---	---	main	4.04187	3.80832	3.78114	4.27137	3.95092	4.92982	4.52997	3.79901
7946328	0.0233924	0.207	7.22	10.7	0.68	down	---	---	ENST00000516960	ENSEMBL	RNA, U6 small nuclear 943, pseudogene [gene_biotype:snRNA transcript_biotype:snRNA]	chr11	-	7910756	7910826	---	---	---	---	---	---	---	---	---	---	---	---	---	---	main	2.71082	3.23032	2.2264	3.56692	3.50052	3.60702	3.00491	3.24669
7940580	0.0003095	0.051	7.74	11.29	0.69	down	---	---	ENST00000364028	ENSEMBL	RNA, U6 small nuclear 1243, pseudogene [gene_biotype:snRNA transcript_biotype:snRNA]	chr11	+	61705366	61705469	---	---	---	---	---	---	---	---	---	---	---	---	---	---	main	2.84433	2.89283	3.18178	3.60514	3.20234	3.62501	3.55497	2.87952
8124406	0.0039831	0.109	17.48	25.15	0.69	down	HIST1H2BC	histone cluster 1, H2bc	NM_003526	RefSeq	Homo sapiens histone cluster 1, H2bc (HIST1H2BC), mRNA.	chr6	-	26114633	26124154	GO:0002227 // GO:0006325 // GO:0006334 // GO:0006334 // GO:0019731 // GO:0050830 // GO:0006334 // GO:0042742	innate immune response in mucosa // chromatin organization // nucleosome assembly // nucleosome assembly // antibacterial humoral response // defense response to Gram-positive bacterium // nucleosome assembly // defense response to bacterium	inferred from direct assay // traceable author statement // not recorded // non-traceable author statement // inferred from direct assay // inferred from direct assay // --- // inferred from electronic annotation	GO:0000786 // GO:0000788 // GO:0005615 // GO:0005634 // GO:0005654 // GO:0005654 // GO:0005737 // GO:0070062 // GO:0000786 // GO:0000788 // GO:0005634 // GO:0005694	nucleosome // nuclear nucleosome // extracellular space // nucleus // nucleoplasm // nucleoplasm // cytoplasm // extracellular exosome // nucleosome // nuclear nucleosome // nucleus // chromosome	non-traceable author statement // not recorded // inferred from direct assay // inferred from direct assay // inferred from direct assay // traceable author statement // inferred from direct assay // inferred from direct assay // inferred from electronic annotation // --- // inferred from electronic annotation // inferred from electronic annotation	GO:0003677 // GO:0003677 // GO:0005515 // GO:0046982 // GO:0003677 // GO:0003677	DNA binding // DNA binding // protein binding // protein heterodimerization activity // DNA binding // DNA binding	not recorded // non-traceable author statement // inferred from physical interaction // inferred from electronic annotation // --- // inferred from electronic annotation	---	---	---	---	---	main	4.45227	4.20623	3.84446	4.33882	4.87377	4.57987	4.80566	4.00806
8120102	4.28e-05	0.0317	13.13	18.86	0.7	down	CD2AP	CD2-associated protein	NM_012120	RefSeq	Homo sapiens CD2-associated protein (CD2AP), mRNA.	chr6	+	47445940	47594661	GO:0006461 // GO:0006930 // GO:0007067 // GO:0007165 // GO:0016050 // GO:0016337 // GO:0032911 // GO:0043161 // GO:0048259 // GO:0051301 // GO:1900182 // GO:2000249 // GO:0007049 // GO:0016477	protein complex assembly // substrate-dependent cell migration, cell extension // mitotic nuclear division // signal transduction // vesicle organization // single organismal cell-cell adhesion // negative regulation of transforming growth factor beta1 production // proteasome-mediated ubiquitin-dependent protein catabolic process // regulation of receptor-mediated endocytosis // cell division //…	traceable author statement // traceable author statement // inferred from electronic annotation // non-traceable author statement // inferred from electronic annotation // inferred from electronic annotation // inferred from electronic annotation // inferred from electronic annotation // inferred from electronic annotation // inferred from electronic annotation // inferred from electronic annotat…	GO:0001726 // GO:0005730 // GO:0005737 // GO:0005886 // GO:0005911 // GO:0015629 // GO:0030139 // GO:0031941 // GO:0048471 // GO:0070062 // GO:0001726 // GO:0005737 // GO:0005737 // GO:0005856 // GO:0031252 // GO:0042995 // GO:0043234	ruffle // nucleolus // cytoplasm // plasma membrane // cell-cell junction // actin cytoskeleton // endocytic vesicle // filamentous actin // perinuclear region of cytoplasm // extracellular exosome // ruffle // cytoplasm // cytoplasm // cytoskeleton // cell leading edge // cell projection // protein complex	inferred from direct assay // inferred from direct assay // inferred from direct assay // inferred from direct assay // inferred from electronic annotation // traceable author statement // inferred from electronic annotation // inferred from direct assay // inferred from electronic annotation // inferred from direct assay // inferred from electronic annotation // inferred from electronic annotati…	GO:0005172 // GO:0005200 // GO:0005515 // GO:0008013 // GO:0008022 // GO:0017124 // GO:0032403 // GO:0045296 // GO:0017124	vascular endothelial growth factor receptor binding // structural constituent of cytoskeleton // protein binding // beta-catenin binding // protein C-terminus binding // SH3 domain binding // protein complex binding // cadherin binding // SH3 domain binding	inferred from electronic annotation // traceable author statement // inferred from physical interaction // inferred from electronic annotation // inferred from electronic annotation // inferred from physical interaction // inferred from electronic annotation // inferred from electronic annotation // inferred from electronic annotation	---	---	---	---	---	main	3.71714	3.58376	3.83976	4.25957	4.0704	4.37968	4.23566	3.71513
8144812	4.67e-05	0.0334	13.05	18.54	0.7	down	PCM1	pericentriolar material 1	NM_001315507	RefSeq	Homo sapiens pericentriolar material 1 (PCM1), transcript variant 2, mRNA.	chr8	+	17780356	17885484	GO:0000086 // GO:0000278 // GO:0001764 // GO:0006996 // GO:0022027 // GO:0031122 // GO:0034453 // GO:0034454 // GO:0035058 // GO:0035735 // GO:0042384 // GO:0050768 // GO:0051297 // GO:0071539 // GO:0071539 // GO:0090316 // GO:0097150 // GO:0022027 // GO:0030030 // GO:0034453 // GO:0042384 // GO:0050768 // GO:0071539 // GO:0000165 // GO:0001657 // GO:0001755 // GO:0001838 // GO:0006468 // GO:0006…	G2/M transition of mitotic cell cycle // mitotic cell cycle // neuron migration // organelle organization // interkinetic nuclear migration // cytoplasmic microtubule organization // microtubule anchoring // microtubule anchoring at centrosome // nonmotile primary cilium assembly // intraciliary transport involved in cilium morphogenesis // cilium assembly // negative regulation of neurogenesis /…	traceable author statement // traceable author statement // inferred from electronic annotation // traceable author statement // inferred from sequence or structural similarity // inferred from mutant phenotype // inferred from sequence or structural similarity // inferred from electronic annotation // inferred from mutant phenotype // inferred from mutant phenotype // inferred from mutant phenot…	GO:0000242 // GO:0005737 // GO:0005737 // GO:0005813 // GO:0005813 // GO:0005814 // GO:0005829 // GO:0016020 // GO:0031513 // GO:0031965 // GO:0034451 // GO:0036064 // GO:0043234 // GO:0000242 // GO:0000242 // GO:0005737 // GO:0005737 // GO:0005813 // GO:0005813 // GO:0005815 // GO:0005856 // GO:0042995 // GO:0005768 // GO:0005769 // GO:0005886 // GO:0005886 // GO:0005887 // GO:0010008 // GO:0010…	pericentriolar material // cytoplasm // cytoplasm // centrosome // centrosome // centriole // cytosol // membrane // nonmotile primary cilium // nuclear membrane // centriolar satellite // ciliary basal body // protein complex // pericentriolar material // pericentriolar material // cytoplasm // cytoplasm // centrosome // centrosome // microtubule organizing center // cytoskeleton // cell project…	inferred from sequence or structural similarity // inferred from direct assay // inferred from sequence or structural similarity // inferred from direct assay // inferred from sequence or structural similarity // inferred from electronic annotation // traceable author statement // inferred from direct assay // inferred from direct assay // inferred from direct assay // inferred from direct assay …	GO:0005515 // GO:0042802 // GO:0000166 // GO:0004672 // GO:0004713 // GO:0004713 // GO:0004714 // GO:0004872 // GO:0005509 // GO:0005509 // GO:0005524 // GO:0016301 // GO:0016740	protein binding // identical protein binding // nucleotide binding // protein kinase activity // protein tyrosine kinase activity // protein tyrosine kinase activity // transmembrane receptor protein tyrosine kinase activity // receptor activity // calcium ion binding // calcium ion binding // ATP binding // kinase activity // transferase activity	inferred from physical interaction // inferred from sequence or structural similarity // inferred from electronic annotation // inferred from electronic annotation // inferred from electronic annotation // traceable author statement // inferred from electronic annotation // traceable author statement // inferred from direct assay // inferred from electronic annotation // inferred from electronic …	---	---	---	---	---	main	3.58268	3.65076	3.76626	4.36569	4.21983	4.16491	4.09529	3.81788
7907310	0.0001416	0.043	69.11	98.29	0.7	down	PRRC2C	proline-rich coiled-coil 2C	NM_015172	RefSeq	Homo sapiens proline-rich coiled-coil 2C (PRRC2C), mRNA.	chr1	+	171454666	171562650	GO:0002244	hematopoietic progenitor cell differentiation	inferred from electronic annotation	GO:0016020	membrane	inferred from direct assay	GO:0008022 // GO:0044822	protein C-terminus binding // poly(A) RNA binding	inferred from physical interaction // inferred from direct assay	---	---	---	---	---	main	6.00786	6.01704	6.27181	6.75101	6.48457	6.61831	6.55738	6.19165
8028117	0.0002537	0.0504	24.6	35.04	0.7	down	---	---	---	---	---	chr19	+	36540047	36540124	---	---	---	---	---	---	---	---	---	---	---	---	---	---	main	4.7677	4.36649	4.74627	4.96839	5.22047	5.16044	5.14671	4.61574
7977674	0.0004305	0.0562	40.85	58.75	0.7	down	SUPT16H	SPT16 homolog, facilitates chromatin remodeling subunit	NM_007192	RefSeq	Homo sapiens SPT16 homolog, facilitates chromatin remodeling subunit (SUPT16H), mRNA.	chr14	-	21819635	21852425	GO:0006260 // GO:0006281 // GO:0006337 // GO:0006366 // GO:0006368 // GO:0010467 // GO:0016032 // GO:0032786 // GO:0050434 // GO:0006351 // GO:0006355 // GO:0006974 // GO:0008152	DNA replication // DNA repair // nucleosome disassembly // transcription from RNA polymerase II promoter // transcription elongation from RNA polymerase II promoter // gene expression // viral process // positive regulation of DNA-templated transcription, elongation // positive regulation of viral transcription // transcription, DNA-templated // regulation of transcription, DNA-templated // cellu…	inferred from electronic annotation // inferred from electronic annotation // traceable author statement // traceable author statement // traceable author statement // traceable author statement // traceable author statement // traceable author statement // traceable author statement // inferred from electronic annotation // inferred from electronic annotation // inferred from electronic annotati…	GO:0005634 // GO:0005654 // GO:0005694 // GO:0005634	nucleus // nucleoplasm // chromosome // nucleus	inferred from direct assay // traceable author statement // inferred from electronic annotation // inferred from electronic annotation	GO:0005515 // GO:0044822 // GO:0016787	protein binding // poly(A) RNA binding // hydrolase activity	inferred from physical interaction // inferred from direct assay // inferred from electronic annotation	---	---	---	---	---	main	5.26054	5.3789	5.47247	5.99332	5.53401	6.02456	5.90925	5.33378
7989253	0.0013926	0.0769	28.29	40.23	0.7	down	SLTM	SAFB-like, transcription modulator	NM_001013843	RefSeq	Homo sapiens SAFB-like, transcription modulator (SLTM), transcript variant 2, mRNA.	chr15	-	59171244	59225852	GO:0006351 // GO:0006355 // GO:0006915	transcription, DNA-templated // regulation of transcription, DNA-templated // apoptotic process	inferred from electronic annotation // inferred from electronic annotation // inferred from electronic annotation	GO:0005654 // GO:0005634	nucleoplasm // nucleus	inferred from direct assay // inferred from electronic annotation	GO:0000166 // GO:0044822 // GO:0003676 // GO:0003723	nucleotide binding // poly(A) RNA binding // nucleic acid binding // RNA binding	inferred from electronic annotation // inferred from direct assay // inferred from electronic annotation // inferred from electronic annotation	---	---	---	---	---	main	4.62683	4.8439	5.06066	5.53747	5.37414	5.00713	5.36456	4.77229
8100292	0.0018754	0.0858	12.18	17.29	0.7	down	FRYL	FRY like transcription coactivator	NM_015030	RefSeq	Homo sapiens FRY-like (FRYL), mRNA.	chr4	-	48619621	48655934	GO:0000902 // GO:0006351 // GO:0006355 // GO:0031175 // GO:0090527 // GO:0000902 // GO:0031175 // GO:0090527	cell morphogenesis // transcription, DNA-templated // regulation of transcription, DNA-templated // neuron projection development // actin filament reorganization // cell morphogenesis // neuron projection development // actin filament reorganization	not recorded // inferred from electronic annotation // inferred from electronic annotation // not recorded // not recorded // --- // --- // ---	GO:0005938 // GO:0030427 // GO:0005938 // GO:0030427	cell cortex // site of polarized growth // cell cortex // site of polarized growth	not recorded // not recorded // --- // ---	---	---	---	---	---	---	---	---	main	3.574	3.84797	3.53756	4.16962	3.73354	4.29237	4.24785	3.46656
7942061	0.0041514	0.11	6.38	9.07	0.7	down	---	---	---	---	---	chr11	+	68390691	68406617	---	---	---	---	---	---	---	---	---	---	---	---	---	---	main	2.49373	2.66566	2.49548	3.37472	3.27828	3.24785	2.82124	3.02603
7931728	0.0042679	0.112	28.79	41.01	0.7	down	LARP4B	La ribonucleoprotein domain family, member 4B	NM_015155	RefSeq	Homo sapiens La ribonucleoprotein domain family, member 4B (LARP4B), mRNA.	chr10	-	855482	977564	GO:0045727 // GO:0006417	positive regulation of translation // regulation of translation	inferred from mutant phenotype // inferred from electronic annotation	GO:0005730 // GO:0005737 // GO:0005829 // GO:0010494 // GO:0016020 // GO:0042788 // GO:0005737 // GO:0005829	nucleolus // cytoplasm // cytosol // cytoplasmic stress granule // membrane // polysomal ribosome // cytoplasm // cytosol	inferred from direct assay // inferred from direct assay // inferred from direct assay // inferred from direct assay // inferred from direct assay // inferred from direct assay // inferred from electronic annotation // inferred from electronic annotation	GO:0005515 // GO:0044822 // GO:0003676 // GO:0003723	protein binding // poly(A) RNA binding // nucleic acid binding // RNA binding	inferred from physical interaction // inferred from direct assay // inferred from electronic annotation // inferred from electronic annotation	---	---	---	---	---	main	4.93162	4.53044	4.78055	5.28908	5.63558	5.4097	5.05785	5.16298
8115366	0.0073103	0.135	1.8	2.57	0.7	down	---	---	ENST00000410376	ENSEMBL	RNA, 5S ribosomal pseudogene 198 [gene_biotype:rRNA transcript_biotype:rRNA]	chr5	-	151255143	151255252	---	---	---	---	---	---	---	---	---	---	---	---	---	---	main	1.21071	0.768764	0.621102	1.00149	1.71368	1.33043	1.43241	0.790941
8101945	0.0155031	0.175	69.14	98.65	0.7	down	H2AFZ	H2A histone family, member Z	NM_002106	RefSeq	Homo sapiens H2A histone family, member Z (H2AFZ), mRNA.	chr4	-	100869242	100871547	GO:0006325 // GO:0006342 // GO:0045944 // GO:0071392 // GO:0006325 // GO:0006342	chromatin organization // chromatin silencing // positive regulation of transcription from RNA polymerase II promoter // cellular response to estradiol stimulus // chromatin organization // chromatin silencing	not recorded // not recorded // inferred from mutant phenotype // inferred from mutant phenotype // --- // ---	GO:0000786 // GO:0001740 // GO:0005634 // GO:0005719 // GO:0005720 // GO:0070062 // GO:0005634 // GO:0005694	nucleosome // Barr body // nucleus // nuclear euchromatin // nuclear heterochromatin // extracellular exosome // nucleus // chromosome	inferred from electronic annotation // inferred from direct assay // inferred from direct assay // inferred from direct assay // inferred from direct assay // inferred from direct assay // inferred from electronic annotation // inferred from electronic annotation	GO:0000978 // GO:0000979 // GO:0000980 // GO:0005515 // GO:0031490 // GO:0031492 // GO:0046982 // GO:0003677	RNA polymerase II core promoter proximal region sequence-specific DNA binding // RNA polymerase II core promoter sequence-specific DNA binding // RNA polymerase II distal enhancer sequence-specific DNA binding // protein binding // chromatin DNA binding // nucleosomal DNA binding // protein heterodimerization activity // DNA binding	inferred from direct assay // inferred from direct assay // inferred from direct assay // inferred from physical interaction // inferred from direct assay // inferred from direct assay // inferred from electronic annotation // inferred from electronic annotation	GenMAPP // GenMAPP // GenMAPP	Proteasome_Degradation // Proteasome_Degradation // Proteasome_Degradation	---	---	---	main	6.40169	5.8832	5.8832	6.36273	6.44377	7.19223	6.45074	6.33105
7920333	0.0249811	0.212	3.21	4.56	0.7	down	---	---	NONHSAT006542	NONCODE	Non-coding transcript identified by NONCODE	chr1	-	153698728	153698829	---	---	---	---	---	---	---	---	---	---	---	---	---	---	main	1.65325	2.14895	1.17543	2.22706	2.57403	1.81704	2.12939	1.76225
8055952	0.0295783	0.227	19.55	28	0.7	down	NR4A2	nuclear receptor subfamily 4, group A, member 2	NM_006186	RefSeq	Homo sapiens nuclear receptor subfamily 4, group A, member 2 (NR4A2), mRNA.	chr2	-	157180948	157189228	GO:0000122 // GO:0001666 // GO:0001764 // GO:0001975 // GO:0006351 // GO:0006367 // GO:0007165 // GO:0008344 // GO:0009791 // GO:0010467 // GO:0021952 // GO:0021986 // GO:0030522 // GO:0030522 // GO:0031668 // GO:0034599 // GO:0042053 // GO:0042416 // GO:0042551 // GO:0043085 // GO:0043401 // GO:0043524 // GO:0043576 // GO:0045444 // GO:0045944 // GO:0051866 // GO:0071376 // GO:0071542 // GO:2001…	negative regulation of transcription from RNA polymerase II promoter // response to hypoxia // neuron migration // response to amphetamine // transcription, DNA-templated // transcription initiation from RNA polymerase II promoter // signal transduction // adult locomotory behavior // post-embryonic development // gene expression // central nervous system projection neuron axonogenesis // habenul…	inferred from mutant phenotype // inferred from electronic annotation // inferred from electronic annotation // inferred from electronic annotation // inferred from direct assay // traceable author statement // non-traceable author statement // inferred from electronic annotation // inferred from electronic annotation // traceable author statement // inferred from electronic annotation // inferre…	GO:0005634 // GO:0005634 // GO:0005654 // GO:0005654 // GO:0005737 // GO:0005634	nucleus // nucleus // nucleoplasm // nucleoplasm // cytoplasm // nucleus	inferred from direct assay // traceable author statement // inferred from direct assay // traceable author statement // inferred from electronic annotation // inferred from electronic annotation	GO:0000979 // GO:0001077 // GO:0003677 // GO:0003707 // GO:0004879 // GO:0005515 // GO:0008270 // GO:0035259 // GO:0042803 // GO:0046965 // GO:0046982 // GO:0046982 // GO:0000977 // GO:0001077 // GO:0001228 // GO:0003677 // GO:0003700 // GO:0004879 // GO:0043565 // GO:0046872 // GO:0046982	RNA polymerase II core promoter sequence-specific DNA binding // transcriptional activator activity, RNA polymerase II core promoter proximal region sequence-specific binding // DNA binding // steroid hormone receptor activity // RNA polymerase II transcription factor activity, ligand-activated sequence-specific DNA binding // protein binding // zinc ion binding // glucocorticoid receptor binding…	inferred from electronic annotation // inferred from sequence or structural similarity // traceable author statement // inferred from electronic annotation // traceable author statement // inferred from physical interaction // inferred from electronic annotation // inferred from electronic annotation // traceable author statement // traceable author statement // inferred from sequence or structur…	GenMAPP	Nuclear_Receptors	---	---	---	main	4.63725	3.78064	4.20014	4.44841	5.11588	5.13523	4.51258	4.55361
8019857	2.91e-05	0.0291	13.55	18.99	0.71	down	NDC80	NDC80 kinetochore complex component	NM_006101	RefSeq	Homo sapiens NDC80 kinetochore complex component (NDC80), mRNA.	chr18	+	2571579	2616634	GO:0000070 // GO:0000132 // GO:0000278 // GO:0007052 // GO:0007059 // GO:0007067 // GO:0007264 // GO:0008608 // GO:0051301 // GO:0051315 // GO:0007049 // GO:0007067 // GO:0051315	mitotic sister chromatid segregation // establishment of mitotic spindle orientation // mitotic cell cycle // mitotic spindle organization // chromosome segregation // mitotic nuclear division // small GTPase mediated signal transduction // attachment of spindle microtubules to kinetochore // cell division // attachment of mitotic spindle microtubules to kinetochore // cell cycle // mitotic nucle…	traceable author statement // inferred from mutant phenotype // traceable author statement // inferred from mutant phenotype // inferred from mutant phenotype // traceable author statement // traceable author statement // inferred from mutant phenotype // inferred from electronic annotation // not recorded // inferred from electronic annotation // inferred from electronic annotation // ---	GO:0000775 // GO:0000776 // GO:0000777 // GO:0000942 // GO:0005634 // GO:0005829 // GO:0016020 // GO:0031262 // GO:0000775 // GO:0000776 // GO:0000777 // GO:0005634 // GO:0005694	chromosome, centromeric region // kinetochore // condensed chromosome kinetochore // condensed nuclear chromosome outer kinetochore // nucleus // cytosol // membrane // Ndc80 complex // chromosome, centromeric region // kinetochore // condensed chromosome kinetochore // nucleus // chromosome	traceable author statement // inferred from direct assay // inferred from direct assay // inferred from direct assay // traceable author statement // traceable author statement // inferred from direct assay // inferred from direct assay // inferred from electronic annotation // inferred from electronic annotation // inferred from electronic annotation // inferred from electronic annotation // inf…	GO:0005200 // GO:0005515 // GO:0042802 // GO:0005200	structural constituent of cytoskeleton // protein binding // identical protein binding // structural constituent of cytoskeleton	not recorded // inferred from physical interaction // inferred from physical interaction // ---	---	---	---	---	---	main	3.67924	3.84629	3.71124	4.35187	4.11298	4.28251	4.23131	3.80615
7964596	3.67e-05	0.0301	18.78	26.42	0.71	down	---	---	NONHSAT029014	NONCODE	Non-coding transcript identified by NONCODE: Linc	chr12	-	58371731	58372056	---	---	---	---	---	---	---	---	---	---	---	---	---	---	main	4.33384	4.18243	4.19208	4.60654	4.67289	4.86933	4.74862	4.21575
7962499	0.0001672	0.0455	13.01	18.31	0.71	down	SCAF11	SR-related CTD-associated factor 11	NM_004719	RefSeq	Homo sapiens SR-related CTD-associated factor 11 (SCAF11), mRNA.	chr12	-	46315192	46384348	GO:0000245 // GO:0000375 // GO:0006397 // GO:0008380 // GO:0006397 // GO:0008380	spliceosomal complex assembly // RNA splicing, via transesterification reactions // mRNA processing // RNA splicing // mRNA processing // RNA splicing	inferred from direct assay // inferred from direct assay // traceable author statement // inferred from direct assay // inferred from electronic annotation // inferred from electronic annotation	GO:0005634 // GO:0005654 // GO:0005730 // GO:0005634	nucleus // nucleoplasm // nucleolus // nucleus	inferred from direct assay // inferred from direct assay // inferred from direct assay // inferred from electronic annotation	GO:0005515 // GO:0008270 // GO:0044822 // GO:0046872	protein binding // zinc ion binding // poly(A) RNA binding // metal ion binding	inferred from physical interaction // inferred from electronic annotation // inferred from direct assay // inferred from electronic annotation	GenMAPP	Apoptosis_KEGG	---	---	---	main	3.71208	3.59843	3.67537	4.21425	4.07027	4.4185	4.07344	3.82154
8131996	0.0001694	0.0457	18.2	25.49	0.71	down	CREB5	cAMP responsive element binding protein 5	NM_001011666	RefSeq	Homo sapiens cAMP responsive element binding protein 5 (CREB5), transcript variant 4, mRNA.	chr7	+	28338940	28865511	GO:0006366 // GO:0045893 // GO:0006351 // GO:0006355	transcription from RNA polymerase II promoter // positive regulation of transcription, DNA-templated // transcription, DNA-templated // regulation of transcription, DNA-templated	traceable author statement // inferred from direct assay // inferred from electronic annotation // inferred from electronic annotation	GO:0005634 // GO:0070062 // GO:0005634	nucleus // extracellular exosome // nucleus	inferred by curator // inferred from direct assay // inferred from electronic annotation	GO:0003700 // GO:0005515 // GO:0043565 // GO:0046872 // GO:0003676 // GO:0003677 // GO:0003700	transcription factor activity, sequence-specific DNA binding // protein binding // sequence-specific DNA binding // metal ion binding // nucleic acid binding // DNA binding // transcription factor activity, sequence-specific DNA binding	inferred from direct assay // inferred from physical interaction // inferred from electronic annotation // inferred from electronic annotation // inferred from electronic annotation // inferred from electronic annotation // inferred from electronic annotation	---	---	---	---	---	main	4.16022	4.30846	4.07175	4.70487	4.46464	4.85147	4.66228	4.19985
8106479	0.000435	0.0562	25.23	35.54	0.71	down	SCAMP1	secretory carrier membrane protein 1	NM_001290229	RefSeq	Homo sapiens secretory carrier membrane protein 1 (SCAMP1), transcript variant 3, mRNA.	chr5	+	77656339	77776562	GO:0006887 // GO:0006892 // GO:0015031 // GO:0006810 // GO:0015031	exocytosis // post-Golgi vesicle-mediated transport // protein transport // transport // protein transport	inferred from electronic annotation // traceable author statement // inferred from direct assay // inferred from electronic annotation // inferred from electronic annotation	GO:0005654 // GO:0005802 // GO:0016021 // GO:0030054 // GO:0030136 // GO:0030672 // GO:0042589 // GO:0043231 // GO:0055038 // GO:0005768 // GO:0005794 // GO:0016020 // GO:0016021 // GO:0045202 // GO:0055038	nucleoplasm // trans-Golgi network // integral component of membrane // cell junction // clathrin-coated vesicle // synaptic vesicle membrane // zymogen granule membrane // intracellular membrane-bounded organelle // recycling endosome membrane // endosome // Golgi apparatus // membrane // integral component of membrane // synapse // recycling endosome membrane	inferred from direct assay // inferred from direct assay // inferred from direct assay // inferred from direct assay // inferred from sequence or structural similarity // inferred from electronic annotation // inferred from electronic annotation // inferred from direct assay // inferred from direct assay // inferred from electronic annotation // inferred from electronic annotation // inferred fro…	GO:0005515	protein binding	inferred from physical interaction	---	---	---	---	---	main	4.77651	4.51339	4.50229	5.05186	5.31669	5.18731	5.01378	4.84954
8006183	0.0006773	0.063	33.73	47.29	0.71	down	SUZ12P1	SUZ12 polycomb repressive complex 2 subunit pseudogene 1	NR_024187	RefSeq	Homo sapiens SUZ12 polycomb repressive complex 2 subunit pseudogene 1 (SUZ12P1), non-coding RNA.	chr17	+	29058724	29085365	---	---	---	---	---	---	---	---	---	---	---	---	---	---	main	5.1072	4.8906	5.19724	5.53753	5.33031	5.83372	5.51102	5.138
7991501	0.0007624	0.0636	1.71	2.41	0.71	down	---	---	NONHSAT050877	NONCODE	Non-coding transcript identified by NONCODE	chr15	-	100221993	100222082	---	---	---	---	---	---	---	---	---	---	---	---	---	---	main	0.903423	0.574426	1.01801	1.14428	1.25573	1.26708	1.42977	0.621571
7938420	0.0009653	0.0686	5.67	7.94	0.71	down	---	---	NONHSAT017979	NONCODE	Non-coding transcript identified by NONCODE	chr11	+	10747449	10747549	---	---	---	---	---	---	---	---	---	---	---	---	---	---	main	2.69817	2.39736	2.38536	2.78372	2.9329	3.26921	2.97459	2.52463
8099922	0.0010066	0.069	2.59	3.65	0.71	down	---	---	NONHSAT096105	NONCODE	Non-coding transcript identified by NONCODE	chr4	-	39711707	39711800	---	---	---	---	---	---	---	---	---	---	---	---	---	---	main	1.30553	1.16094	1.3916	1.94219	2.08703	1.8351	1.61311	1.63475
8160284	0.0022536	0.0928	13.68	19.29	0.71	down	HAUS6	HAUS augmin like complex subunit 6	NM_001270890	RefSeq	Homo sapiens HAUS augmin-like complex, subunit 6 (HAUS6), transcript variant 2, mRNA.	chr9	-	19053141	19103234	GO:0007067 // GO:0051225 // GO:0051297 // GO:0051301 // GO:0007049 // GO:0051225	mitotic nuclear division // spindle assembly // centrosome organization // cell division // cell cycle // spindle assembly	inferred from electronic annotation // inferred from mutant phenotype // inferred from mutant phenotype // inferred from electronic annotation // inferred from electronic annotation // inferred from electronic annotation	GO:0005654 // GO:0005737 // GO:0005813 // GO:0005815 // GO:0005819 // GO:0005874 // GO:0070652 // GO:0005737 // GO:0005815 // GO:0005856 // GO:0070652	nucleoplasm // cytoplasm // centrosome // microtubule organizing center // spindle // microtubule // HAUS complex // cytoplasm // microtubule organizing center // cytoskeleton // HAUS complex	inferred from direct assay // inferred from direct assay // inferred from direct assay // inferred from direct assay // inferred from electronic annotation // inferred from electronic annotation // inferred from direct assay // inferred from electronic annotation // inferred from electronic annotation // inferred from electronic annotation // inferred from electronic annotation	GO:0003674	molecular_function	no biological data available	---	---	---	---	---	main	3.55472	3.91165	3.62176	4.52891	4.35642	4.16164	4.04254	4.01202
8174226	0.0025102	0.0962	11.5	16.1	0.71	down	---	---	NONHSAT138022	NONCODE	Non-coding transcript identified by NONCODE	chrX	-	102411048	102411139	---	---	---	---	---	---	---	---	---	---	---	---	---	---	main	3.7889	3.41329	3.53504	3.72441	3.93207	4.18417	4.20322	3.35797
8144621	0.0068481	0.131	3	4.2	0.71	down	FAM167A-AS1	FAM167A antisense RNA 1	NR_026814	RefSeq	Homo sapiens FAM167A antisense RNA 1 (FAM167A-AS1), long non-coding RNA.	chr8	+	11292575	11296051	GO:0008152	metabolic process	inferred from electronic annotation	GO:0005739	mitochondrion	inferred from electronic annotation	GO:0003824 // GO:0050662	catalytic activity // coenzyme binding	inferred from electronic annotation // inferred from electronic annotation	---	---	---	---	---	main	1.90614	1.58164	1.35915	1.74609	2.38298	1.98001	2.16863	1.48477
8144226	0.011441	0.158	2.08	2.92	0.71	down	---	---	NONHSAT124565	NONCODE	Non-coding transcript identified by NONCODE	chr7_gl000195_random	-	37434	37534	---	---	---	---	---	---	---	---	---	---	---	---	---	---	main	0.64882	1.11473	1.30638	1.98223	1.4036	1.37476	1.42302	1.19031
8170859	0.0163492	0.179	110.83	156.98	0.71	down	RPL10	ribosomal protein L10	NM_001256577	RefSeq	Homo sapiens ribosomal protein L10 (RPL10), transcript variant 2, mRNA.	chrX	+	153626571	153630680	GO:0000027 // GO:0000184 // GO:0006412 // GO:0006412 // GO:0006412 // GO:0006412 // GO:0006413 // GO:0006414 // GO:0006415 // GO:0006614 // GO:0010467 // GO:0016032 // GO:0019058 // GO:0019083 // GO:0044267 // GO:0000027 // GO:0006412 // GO:0006412	ribosomal large subunit assembly // nuclear-transcribed mRNA catabolic process, nonsense-mediated decay // translation // translation // translation // translation // translational initiation // translational elongation // translational termination // SRP-dependent cotranslational protein targeting to membrane // gene expression // viral process // viral life cycle // viral transcription // cellu…	not recorded // traceable author statement // not recorded // inferred by curator // non-traceable author statement // traceable author statement // traceable author statement // traceable author statement // traceable author statement // traceable author statement // traceable author statement // traceable author statement // traceable author statement // traceable author statement // traceable …	GO:0005783 // GO:0005829 // GO:0016020 // GO:0022625 // GO:0005622 // GO:0005840 // GO:0030529	endoplasmic reticulum // cytosol // membrane // cytosolic large ribosomal subunit // intracellular // ribosome // ribonucleoprotein complex	inferred from direct assay // traceable author statement // inferred from direct assay // inferred from direct assay // inferred from electronic annotation // inferred from electronic annotation // inferred from electronic annotation	GO:0003735 // GO:0003735 // GO:0005515 // GO:0044822 // GO:0003735	structural constituent of ribosome // structural constituent of ribosome // protein binding // poly(A) RNA binding // structural constituent of ribosome	inferred from direct assay // non-traceable author statement // inferred from physical interaction // inferred from direct assay // inferred from electronic annotation	GenMAPP	Ribosomal_Proteins	---	---	---	main	7.07631	6.30992	6.80419	7.03975	7.69825	7.1922	7.18217	7.01919
8085058	0.0363408	0.248	10.17	14.23	0.71	down	---	---	ENST00000423801	ENSEMBL	ribosomal protein L23a pseudogene 38 [gene_biotype:processed_pseudogene transcript_biotype:processed_pseudogene]	chr3	-	1637458	1637748	---	---	---	---	---	---	---	---	---	---	---	---	---	---	main	3.76298	2.94151	3.47897	3.43694	4.29359	3.58956	4.00333	3.20189
8099395	1.97e-05	0.0291	10.04	13.88	0.72	down	RAB28	RAB28, member RAS oncogene family	NM_001017979	RefSeq	Homo sapiens RAB28, member RAS oncogene family (RAB28), transcript variant 1, mRNA.	chr4	-	13369348	13485962	GO:0007264 // GO:1901998	small GTPase mediated signal transduction // toxin transport	inferred from electronic annotation // inferred from electronic annotation	GO:0005737 // GO:0005886 // GO:0035253 // GO:0036064 // GO:0005856 // GO:0016020 // GO:0035253 // GO:0036064 // GO:0042995 // GO:0005622	cytoplasm // plasma membrane // ciliary rootlet // ciliary basal body // cytoskeleton // membrane // ciliary rootlet // ciliary basal body // cell projection // intracellular	inferred from electronic annotation // inferred from electronic annotation // inferred from sequence or structural similarity // inferred from sequence or structural similarity // inferred from electronic annotation // inferred from electronic annotation // inferred from electronic annotation // inferred from electronic annotation // inferred from electronic annotation // inferred from electronic…	GO:0003924 // GO:0005525 // GO:0019003 // GO:0000166 // GO:0005525	GTPase activity // GTP binding // GDP binding // nucleotide binding // GTP binding	traceable author statement // inferred from direct assay // inferred from direct assay // inferred from electronic annotation // inferred from electronic annotation	---	---	---	---	---	main	3.34101	3.42767	3.20733	3.80212	3.78576	3.82002	3.78671	3.33675
7971864	3.02e-05	0.0291	5.34	7.37	0.72	down	---	---	NONHSAT033763	NONCODE	Non-coding transcript identified by NONCODE	chr13	-	59101791	59101885	---	---	---	---	---	---	---	---	---	---	---	---	---	---	main	2.46243	2.4941	2.35665	2.83446	2.95024	2.79434	2.94922	2.35604
7962349	3.89e-05	0.0304	7.47	10.37	0.72	down	GXYLT1	glucoside xylosyltransferase 1	NM_001099650	RefSeq	Homo sapiens glucoside xylosyltransferase 1 (GXYLT1), transcript variant 2, mRNA.	chr12	-	42480864	42538681	GO:0005975 // GO:0016266 // GO:0030203 // GO:0030204 // GO:0044281	carbohydrate metabolic process // O-glycan processing // glycosaminoglycan metabolic process // chondroitin sulfate metabolic process // small molecule metabolic process	traceable author statement // inferred from direct assay // traceable author statement // traceable author statement // traceable author statement	GO:0000139 // GO:0016021 // GO:0016020	Golgi membrane // integral component of membrane // membrane	traceable author statement // inferred from electronic annotation // inferred from electronic annotation	GO:0035252 // GO:0016740 // GO:0016757 // GO:0016763	UDP-xylosyltransferase activity // transferase activity // transferase activity, transferring glycosyl groups // transferase activity, transferring pentosyl groups	inferred from direct assay // inferred from electronic annotation // inferred from electronic annotation // inferred from electronic annotation	---	---	---	---	---	main	2.82462	2.8501	2.94513	3.48049	3.27593	3.46623	3.281	2.98053
8166872	7.41e-05	0.0389	8.36	11.66	0.72	down	---	---	ENST00000362694	ENSEMBL	RNA, 5S ribosomal pseudogene 502 [gene_biotype:rRNA transcript_biotype:rRNA]	chrX	+	41152051	41152169	---	---	---	---	---	---	---	---	---	---	---	---	---	---	main	3.1689	2.97007	3.13248	3.42565	3.48106	3.63718	3.62443	2.97744
7907847	9.29e-05	0.041	7.19	10.04	0.72	down	LOC100506242	GLLV3061	AY358491	GenBank	Homo sapiens clone DNA125192 GLLV3061 (UNQ3061) mRNA, complete cds.	chr1	+	180138712	180139938	---	---	---	---	---	---	---	---	---	---	---	---	---	---	main	2.87457	3.01648	2.72855	3.29276	3.22418	3.3959	3.39547	2.76204
7898328	0.0003009	0.0507	68.51	94.98	0.72	down	SZRD1	SUZ RNA binding domain containing 1	NM_001114600	RefSeq	Homo sapiens SUZ RNA binding domain containing 1 (SZRD1), transcript variant 1, mRNA.	chr1	+	16693720	16724637	---	---	---	---	---	---	---	---	---	---	---	---	---	---	main	6.32513	5.92297	6.09141	6.35951	6.66086	6.61898	6.59417	6.10182
8005689	0.0003114	0.051	5.11	7.12	0.72	down	USP32P3	ubiquitin specific peptidase 32 pseudogene 3	OTTHUMT00000253225	Havana transcript	ubiquitin specific peptidase 32 pseudogene 3[gene_biotype:transcribed_unprocessed_pseudogene transcript_biotype:transcribed_unprocessed_pseudogene]	chr17	+	20332143	20334324	---	---	---	---	---	---	---	---	---	---	---	---	---	---	main	2.18623	2.46104	2.33701	3.01084	2.94462	2.63668	2.74676	2.41806
8099926	0.0003814	0.056	34.03	47.31	0.72	down	PDS5A	PDS5 cohesin associated factor A	NM_001100399	RefSeq	Homo sapiens PDS5 cohesin associated factor A (PDS5A), transcript variant 1, mRNA.	chr4	-	39824483	39979576	GO:0000278 // GO:0007064 // GO:0008156 // GO:0051301 // GO:0007049 // GO:0007067	mitotic cell cycle // mitotic sister chromatid cohesion // negative regulation of DNA replication // cell division // cell cycle // mitotic nuclear division	traceable author statement // inferred from physical interaction // inferred from mutant phenotype // inferred from electronic annotation // inferred from electronic annotation // inferred from electronic annotation	GO:0000775 // GO:0000785 // GO:0005654 // GO:0005654 // GO:0005694 // GO:0005829 // GO:0005886 // GO:0005634	chromosome, centromeric region // chromatin // nucleoplasm // nucleoplasm // chromosome // cytosol // plasma membrane // nucleus	traceable author statement // inferred from direct assay // inferred from direct assay // traceable author statement // traceable author statement // traceable author statement // inferred from direct assay // inferred from electronic annotation	GO:0005515	protein binding	inferred from physical interaction	---	---	---	---	---	main	5.00776	5.072	5.01079	5.66218	5.46546	5.70456	5.37854	5.29497
8144420	0.0005588	0.0589	14.52	20.24	0.72	down	---	---	ENST00000618256	ENSEMBL	havana:known chromosome:GRCh38:12:8217758:8221115:1 gene:ENSG00000275367 gene_biotype:lincRNA transcript_biotype:lincRNA	chr8	+	7442650	7443084	---	---	---	---	---	---	---	---	---	---	---	---	---	---	main	4.04931	3.64412	3.88603	4.14329	4.40766	4.47034	4.3345	3.85164
8144494	0.0005588	0.0589	14.52	20.24	0.72	down	---	---	ENST00000618256	ENSEMBL	havana:known chromosome:GRCh38:12:8217758:8221115:1 gene:ENSG00000275367 gene_biotype:lincRNA transcript_biotype:lincRNA	chr8	+	7890642	7891076	---	---	---	---	---	---	---	---	---	---	---	---	---	---	main	4.04931	3.64412	3.88603	4.14329	4.40766	4.47034	4.3345	3.85164
8062603	0.0006872	0.063	136.22	188.41	0.72	down	TOP1	topoisomerase (DNA) I	NM_003286	RefSeq	Homo sapiens topoisomerase (DNA) I (TOP1), mRNA.	chr20	+	39657462	39753127	GO:0006260 // GO:0006265 // GO:0006265 // GO:0006338 // GO:0006338 // GO:0007059 // GO:0007623 // GO:0012501 // GO:0016032 // GO:0016310 // GO:0032922 // GO:0040016 // GO:0042493 // GO:0006260 // GO:0006260 // GO:0006265 // GO:0006265 // GO:0006338 // GO:0007059 // GO:0048511	DNA replication // DNA topological change // DNA topological change // chromatin remodeling // chromatin remodeling // chromosome segregation // circadian rhythm // programmed cell death // viral process // phosphorylation // circadian regulation of gene expression // embryonic cleavage // response to drug // DNA replication // DNA replication // DNA topological change // DNA topological change /…	not recorded // not recorded // inferred from direct assay // not recorded // inferred from mutant phenotype // not recorded // inferred from expression pattern // non-traceable author statement // inferred from electronic annotation // non-traceable author statement // inferred from mutant phenotype // inferred from electronic annotation // inferred from expression pattern // --- // inferred fro…	GO:0000228 // GO:0000932 // GO:0005634 // GO:0005654 // GO:0005730 // GO:0031298 // GO:0043204 // GO:0005634 // GO:0005654 // GO:0005694 // GO:0005730 // GO:0005737 // GO:0031298	nuclear chromosome // cytoplasmic mRNA processing body // nucleus // nucleoplasm // nucleolus // replication fork protection complex // perikaryon // nucleus // nucleoplasm // chromosome // nucleolus // cytoplasm // replication fork protection complex	inferred from direct assay // inferred from direct assay // inferred from direct assay // inferred from direct assay // inferred from direct assay // not recorded // inferred from electronic annotation // inferred from electronic annotation // inferred from electronic annotation // inferred from electronic annotation // inferred from electronic annotation // inferred from electronic annotation //…	GO:0001046 // GO:0003677 // GO:0003682 // GO:0003917 // GO:0003917 // GO:0003918 // GO:0005515 // GO:0044822 // GO:0003677 // GO:0003916 // GO:0003917 // GO:0016853	core promoter sequence-specific DNA binding // DNA binding // chromatin binding // DNA topoisomerase type I activity // DNA topoisomerase type I activity // DNA topoisomerase type II (ATP-hydrolyzing) activity // protein binding // poly(A) RNA binding // DNA binding // DNA topoisomerase activity // DNA topoisomerase type I activity // isomerase activity	inferred from direct assay // inferred from direct assay // inferred from direct assay // inferred from direct assay // inferred from mutant phenotype // inferred from electronic annotation // inferred from physical interaction // inferred from direct assay // inferred from electronic annotation // inferred from electronic annotation // inferred from electronic annotation // inferred from electro…	---	---	---	---	---	main	6.9981	7.3248	6.90281	7.67182	7.41157	7.61596	7.48767	7.16849
8051928	0.0008022	0.0645	12.02	16.74	0.72	down	PREPL	prolyl endopeptidase-like	NM_001042385	RefSeq	Homo sapiens prolyl endopeptidase-like (PREPL), transcript variant 4, mRNA.	chr2	-	44543420	44587813	GO:0006508 // GO:0006508 // GO:0006508	proteolysis // proteolysis // proteolysis	not recorded // --- // inferred from electronic annotation	GO:0005794 // GO:0005829 // GO:0005856 // GO:0005737 // GO:0005794 // GO:0005794 // GO:0005856 // GO:0005856	Golgi apparatus // cytosol // cytoskeleton // cytoplasm // Golgi apparatus // Golgi apparatus // cytoskeleton // cytoskeleton	not recorded // inferred from electronic annotation // not recorded // inferred from electronic annotation // --- // inferred from electronic annotation // --- // inferred from electronic annotation	GO:0004252 // GO:0070008 // GO:0004252 // GO:0004252 // GO:0008233 // GO:0008236 // GO:0016787	serine-type endopeptidase activity // serine-type exopeptidase activity // serine-type endopeptidase activity // serine-type endopeptidase activity // peptidase activity // serine-type peptidase activity // hydrolase activity	not recorded // inferred from electronic annotation // --- // inferred from electronic annotation // inferred from electronic annotation // inferred from electronic annotation // inferred from electronic annotation	---	---	---	---	---	main	3.46074	3.8616	3.42551	4.22513	3.88286	4.10663	4.05834	3.60578
7897663	0.0010024	0.069	35.2	49.01	0.72	down	TARDBP	TAR DNA binding protein	NM_007375	RefSeq	Homo sapiens TAR DNA binding protein (TARDBP), mRNA.	chr1	+	11072679	11085549	GO:0001933 // GO:0006366 // GO:0006397 // GO:0008380 // GO:0010629 // GO:0030264 // GO:0032024 // GO:0034976 // GO:0043922 // GO:0045944 // GO:0051726 // GO:0070935 // GO:0071765 // GO:0006351 // GO:0006355 // GO:0006366 // GO:0008380	negative regulation of protein phosphorylation // transcription from RNA polymerase II promoter // mRNA processing // RNA splicing // negative regulation of gene expression // nuclear fragmentation involved in apoptotic nuclear change // positive regulation of insulin secretion // response to endoplasmic reticulum stress // negative regulation by host of viral transcription // positive regulation…	inferred from mutant phenotype // inferred from electronic annotation // inferred from electronic annotation // inferred from direct assay // inferred from mutant phenotype // inferred from mutant phenotype // inferred from electronic annotation // inferred from electronic annotation // inferred from direct assay // inferred from electronic annotation // inferred from mutant phenotype // inferred…	GO:0005634 // GO:0005654 // GO:0005726 // GO:0005737 // GO:0016607 // GO:0035061 // GO:0005634	nucleus // nucleoplasm // perichromatin fibrils // cytoplasm // nuclear speck // interchromatin granule // nucleus	inferred from direct assay // inferred from direct assay // inferred from electronic annotation // inferred from electronic annotation // inferred from electronic annotation // inferred from electronic annotation // inferred from electronic annotation	GO:0000166 // GO:0001205 // GO:0003690 // GO:0003700 // GO:0003723 // GO:0003730 // GO:0005515 // GO:0042802 // GO:0044822 // GO:0003676 // GO:0003677 // GO:0003723	nucleotide binding // transcriptional activator activity, RNA polymerase II distal enhancer sequence-specific binding // double-stranded DNA binding // transcription factor activity, sequence-specific DNA binding // RNA binding // mRNA 3'-UTR binding // protein binding // identical protein binding // poly(A) RNA binding // nucleic acid binding // DNA binding // RNA binding	inferred from electronic annotation // inferred from electronic annotation // inferred from direct assay // traceable author statement // inferred from direct assay // inferred from direct assay // inferred from physical interaction // inferred from physical interaction // inferred from direct assay // inferred from electronic annotation // inferred from electronic annotation // inferred from ele…	---	---	---	---	---	main	5.05784	5.1547	5.02896	5.7104	5.44904	5.83792	5.41652	5.3451
8009759	0.0010493	0.0703	1.85	2.55	0.72	down	---	---	NONHSAT055863	NONCODE	Non-coding transcript identified by NONCODE	chr17	+	73141769	73141856	---	---	---	---	---	---	---	---	---	---	---	---	---	---	main	1.08811	0.8826	0.685185	1.15057	1.56992	1.33402	1.3635	0.881623
8065011	0.0014561	0.0784	5.16	7.19	0.72	down	---	---	ENST00000603272	ENSEMBL	havana:known chromosome:GRCh38:20:11608436:11609048:-1 gene:ENSG00000271397 gene_biotype:processed_pseudogene transcript_biotype:processed_pseudogene	chr20	-	11589116	11589293	---	---	---	---	---	---	---	---	---	---	---	---	---	---	main	2.35558	2.40127	2.25209	2.86167	2.60243	3.19256	2.74149	2.46402
7972175	0.0016878	0.0822	2.08	2.9	0.72	down	---	---	NONHSAT034448	NONCODE	Non-coding transcript identified by NONCODE	chr13	-	78929364	78929463	---	---	---	---	---	---	---	---	---	---	---	---	---	---	main	1.15299	0.766628	1.03104	1.43901	1.58064	1.80295	1.34575	1.26269
8177193	0.0017843	0.0842	4.94	6.84	0.72	down	---	---	---	---	---	chrY	-	20550186	20550296	---	---	---	---	---	---	---	---	---	---	---	---	---	---	main	2.46729	2.2894	2.01661	2.60175	2.93583	2.91843	2.63972	2.43252
8176665	0.0017843	0.0842	4.94	6.84	0.72	down	---	---	---	---	---	chrY	+	19629482	19629592	---	---	---	---	---	---	---	---	---	---	---	---	---	---	main	2.46729	2.2894	2.01661	2.60175	2.93583	2.91843	2.63972	2.43252
7965152	0.0019127	0.0869	32.18	44.65	0.72	down	---	---	ENST00000492623	ENSEMBL	havana:known chromosome:GRCh38:12:80102899:80103333:-1 gene:ENSG00000230291 gene_biotype:processed_pseudogene transcript_biotype:processed_pseudogene	chr12	-	80496665	80497113	---	---	---	---	---	---	---	---	---	---	---	---	---	---	main	5.27472	5.00469	4.9591	5.23511	5.5642	5.37139	5.71364	4.81583
8167772	0.0021909	0.092	4.1	5.66	0.72	down	---	---	NONHSAT137178	NONCODE	Non-coding transcript identified by NONCODE	chrX	+	53353766	53353877	---	---	---	---	---	---	---	---	---	---	---	---	---	---	main	2.16751	2.20617	1.83295	2.36827	2.74228	2.29459	2.60325	1.93861
7975457	0.0021946	0.092	16.45	22.91	0.72	down	---	---	AK090477	GenBank	Homo sapiens mRNA for FLJ00399 protein.	chr14	+	71930873	71937738	---	---	---	---	---	---	---	---	---	---	---	---	---	---	main	4.18178	3.83677	4.24141	4.37317	4.30086	4.71946	4.66344	3.89021
8156043	0.0028041	0.0985	37.12	51.55	0.72	down	PSAT1	phosphoserine aminotransferase 1	NM_021154	RefSeq	Homo sapiens phosphoserine aminotransferase 1 (PSAT1), transcript variant 2, mRNA.	chr9	+	80912059	80945009	GO:0006564 // GO:0006564 // GO:0008615 // GO:0008652 // GO:0034641 // GO:0044281 // GO:0006564 // GO:0008652 // GO:0008152	L-serine biosynthetic process // L-serine biosynthetic process // pyridoxine biosynthetic process // cellular amino acid biosynthetic process // cellular nitrogen compound metabolic process // small molecule metabolic process // L-serine biosynthetic process // cellular amino acid biosynthetic process // metabolic process	non-traceable author statement // traceable author statement // non-traceable author statement // traceable author statement // traceable author statement // traceable author statement // inferred from electronic annotation // inferred from electronic annotation // inferred from electronic annotation	GO:0005737 // GO:0005829 // GO:0070062	cytoplasm // cytosol // extracellular exosome	inferred from direct assay // traceable author statement // inferred from direct assay	GO:0004648 // GO:0004648 // GO:0004648 // GO:0003824 // GO:0004648 // GO:0004648 // GO:0008483 // GO:0016740	O-phospho-L-serine:2-oxoglutarate aminotransferase activity // O-phospho-L-serine:2-oxoglutarate aminotransferase activity // O-phospho-L-serine:2-oxoglutarate aminotransferase activity // catalytic activity // O-phospho-L-serine:2-oxoglutarate aminotransferase activity // O-phospho-L-serine:2-oxoglutarate aminotransferase activity // transaminase activity // transferase activity	not recorded // non-traceable author statement // traceable author statement // inferred from electronic annotation // --- // inferred from electronic annotation // inferred from electronic annotation // inferred from electronic annotation	HumanCyc // HumanCyc	SERSYN-PWY // CYSTEINE-SYN2-PWY	---	---	---	main	5.29497	4.96831	5.1632	5.61526	5.96406	5.67903	5.44292	5.46788
7965515	0.0031752	0.103	27	37.33	0.72	down	NDUFA12	NADH dehydrogenase (ubiquinone) 1 alpha subcomplex, 12	NM_001258338	RefSeq	Homo sapiens NADH dehydrogenase (ubiquinone) 1 alpha subcomplex, 12 (NDUFA12), transcript variant 2, mRNA.	chr12	-	95365109	95397511	GO:0006979 // GO:0007585 // GO:0022904 // GO:0044237 // GO:0044281 // GO:0055114	response to oxidative stress // respiratory gaseous exchange // respiratory electron transport chain // cellular metabolic process // small molecule metabolic process // oxidation-reduction process	inferred from direct assay // non-traceable author statement // traceable author statement // traceable author statement // traceable author statement // inferred from electronic annotation	GO:0005743 // GO:0005747 // GO:0005739 // GO:0005743 // GO:0016020 // GO:0070469	mitochondrial inner membrane // mitochondrial respiratory chain complex I // mitochondrion // mitochondrial inner membrane // membrane // respiratory chain	traceable author statement // inferred from direct assay // inferred from electronic annotation // inferred from electronic annotation // inferred from electronic annotation // inferred from electronic annotation	GO:0008137 // GO:0009055 // GO:0008137	NADH dehydrogenase (ubiquinone) activity // electron carrier activity // NADH dehydrogenase (ubiquinone) activity	non-traceable author statement // inferred from electronic annotation // inferred from electronic annotation	GenMAPP	Electron_Transport_Chain	---	---	---	main	4.71119	4.48926	5.10456	5.27696	5.34543	4.97137	5.25378	4.73025
8040477	0.0036939	0.106	13.04	18.23	0.72	down	---	---	NONHSAT069445	NONCODE	Non-coding transcript identified by NONCODE	chr2	+	20680605	20680714	---	---	---	---	---	---	---	---	---	---	---	---	---	---	main	3.77172	3.27005	4.02861	4.09962	4.18672	4.29428	4.17051	3.73832
8174197	0.0049719	0.117	3.1	4.29	0.72	down	---	---	---	---	---	chrX	-	102052019	102052090	---	---	---	---	---	---	---	---	---	---	---	---	---	---	main	1.83066	1.4246	1.43394	1.89367	2.36991	2.23812	1.89681	1.82356
8128034	0.0058779	0.125	26.19	36.34	0.72	down	AKIRIN2	akirin 2	NM_018064	RefSeq	Homo sapiens akirin 2 (AKIRIN2), mRNA.	chr6	-	88384613	88411927	GO:0000122 // GO:0006351 // GO:0008284 // GO:0009790 // GO:0010950 // GO:0032496 // GO:0032755 // GO:0045087 // GO:0045944 // GO:0002376 // GO:0006355 // GO:0007275 // GO:0010629 // GO:0045892	negative regulation of transcription from RNA polymerase II promoter // transcription, DNA-templated // positive regulation of cell proliferation // embryo development // positive regulation of endopeptidase activity // response to lipopolysaccharide // positive regulation of interleukin-6 production // innate immune response // positive regulation of transcription from RNA polymerase II promoter…	inferred from electronic annotation // inferred from electronic annotation // inferred from electronic annotation // inferred from electronic annotation // inferred from electronic annotation // inferred from electronic annotation // inferred from electronic annotation // inferred from electronic annotation // inferred from electronic annotation // inferred from electronic annotation // inferred …	GO:0005634 // GO:0017053 // GO:0005634 // GO:0017053	nucleus // transcriptional repressor complex // nucleus // transcriptional repressor complex	inferred from direct assay // inferred from sequence or structural similarity // inferred from electronic annotation // inferred from electronic annotation	GO:0019899	enzyme binding	inferred from physical interaction	---	---	---	---	---	main	5.05791	4.55917	4.59563	4.84503	5.14663	5.47871	5.23274	4.65606
7908155	0.0087442	0.144	3.46	4.8	0.72	down	---	---	NONHSAT008381	NONCODE	Non-coding transcript identified by NONCODE	chr1	+	184284792	184284897	---	---	---	---	---	---	---	---	---	---	---	---	---	---	main	2.05743	1.93883	1.66227	1.99168	2.09873	2.4184	2.54683	1.51012
8068612	0.0135896	0.167	28.25	39.03	0.72	down	WRB	tryptophan rich basic protein	NM_001146218	RefSeq	Homo sapiens tryptophan rich basic protein (WRB), transcript variant 2, mRNA.	chr21	+	40752170	40769815	GO:0071816	tail-anchored membrane protein insertion into ER membrane	inferred from electronic annotation	GO:0005634 // GO:0005789 // GO:0016021 // GO:0005783 // GO:0016020	nucleus // endoplasmic reticulum membrane // integral component of membrane // endoplasmic reticulum // membrane	traceable author statement // inferred from electronic annotation // inferred from electronic annotation // inferred from electronic annotation // inferred from electronic annotation	---	---	---	---	---	---	---	---	main	5.08121	4.31736	5.06759	5.05151	5.53193	5.23571	5.29883	4.84647
7981951	0.0243357	0.21	12.27	17.14	0.72	down	SNORD116-2	small nucleolar RNA, C/D box 116-2	NR_003317	RefSeq	Homo sapiens small nucleolar RNA, C/D box 116-2 (SNORD116-2), small nucleolar RNA.	chr15	+	25299357	25299451	---	---	---	---	---	---	---	---	---	---	---	---	---	---	main	4.04655	3.17757	3.67743	3.65397	4.22803	4.3495	4.16371	3.57092
8018377	7.3e-06	0.0291	12.22	16.69	0.73	down	---	---	ENST00000411285	ENSEMBL	RNA, U6 small nuclear 938, pseudogene [gene_biotype:snRNA transcript_biotype:snRNA]	chr17	-	73405173	73405269	---	---	---	---	---	---	---	---	---	---	---	---	---	---	main	3.5861	3.55827	3.66006	4.06884	4.06223	4.0859	4.03325	3.63907
8022393	2.17e-05	0.0291	17.72	24.12	0.73	down	PTPN2	protein tyrosine phosphatase, non-receptor type 2	NM_001207013	RefSeq	Homo sapiens protein tyrosine phosphatase, non-receptor type 2 (PTPN2), transcript variant 4, mRNA.	chr18	-	12785480	12884334	GO:0008285 // GO:0008286 // GO:0010804 // GO:0010888 // GO:0019221 // GO:0030183 // GO:0030217 // GO:0030218 // GO:0035335 // GO:0035335 // GO:0042059 // GO:0042512 // GO:0042512 // GO:0042518 // GO:0042524 // GO:0042527 // GO:0042593 // GO:0045650 // GO:0045722 // GO:0046627 // GO:0050728 // GO:0050860 // GO:0050922 // GO:0060333 // GO:0060334 // GO:0060336 // GO:0060339 // GO:0061099 // GO:0070…	negative regulation of cell proliferation // insulin receptor signaling pathway // negative regulation of tumor necrosis factor-mediated signaling pathway // negative regulation of lipid storage // cytokine-mediated signaling pathway // B cell differentiation // T cell differentiation // erythrocyte differentiation // peptidyl-tyrosine dephosphorylation // peptidyl-tyrosine dephosphorylation // n…	inferred from mutant phenotype // inferred from sequence or structural similarity // inferred from sequence or structural similarity // inferred from sequence or structural similarity // traceable author statement // inferred from sequence or structural similarity // inferred from sequence or structural similarity // inferred from sequence or structural similarity // inferred from direct assay //…	GO:0005634 // GO:0005654 // GO:0005783 // GO:0005793 // GO:0005886 // GO:0005634 // GO:0005737 // GO:0005783 // GO:0005793 // GO:0005886 // GO:0016020 // GO:0016021	nucleus // nucleoplasm // endoplasmic reticulum // endoplasmic reticulum-Golgi intermediate compartment // plasma membrane // nucleus // cytoplasm // endoplasmic reticulum // endoplasmic reticulum-Golgi intermediate compartment // plasma membrane // membrane // integral component of membrane	inferred from direct assay // traceable author statement // inferred from direct assay // inferred from direct assay // inferred from direct assay // inferred from electronic annotation // inferred from electronic annotation // inferred from electronic annotation // inferred from electronic annotation // inferred from electronic annotation // inferred from electronic annotation // inferred from e…	GO:0004725 // GO:0004725 // GO:0005178 // GO:0005515 // GO:0019901 // GO:0019905 // GO:0030971 // GO:0004721 // GO:0004725 // GO:0016787 // GO:0016791	protein tyrosine phosphatase activity // protein tyrosine phosphatase activity // integrin binding // protein binding // protein kinase binding // syntaxin binding // receptor tyrosine kinase binding // phosphoprotein phosphatase activity // protein tyrosine phosphatase activity // hydrolase activity // phosphatase activity	inferred from direct assay // inferred from mutant phenotype // inferred from physical interaction // inferred from physical interaction // inferred from physical interaction // inferred from physical interaction // inferred from physical interaction // inferred from electronic annotation // inferred from electronic annotation // inferred from electronic annotation // inferred from electronic ann…	---	---	---	---	---	main	4.20739	4.06951	4.12709	4.54976	4.65485	4.61456	4.54685	4.18457
7968835	4.92e-05	0.0334	8.67	11.9	0.73	down	AKAP11	A kinase (PRKA) anchor protein 11	NM_016248	RefSeq	Homo sapiens A kinase (PRKA) anchor protein 11 (AKAP11), mRNA.	chr13	+	42846289	42897403	GO:0010738 // GO:0035556 // GO:0010738 // GO:0010738	regulation of protein kinase A signaling // intracellular signal transduction // regulation of protein kinase A signaling // regulation of protein kinase A signaling	not recorded // traceable author statement // --- // inferred from electronic annotation	GO:0005777 // GO:0005815 // GO:0043234 // GO:0005737 // GO:0005777 // GO:0005856	peroxisome // microtubule organizing center // protein complex // cytoplasm // peroxisome // cytoskeleton	not recorded // inferred from electronic annotation // inferred from electronic annotation // inferred from electronic annotation // --- // inferred from electronic annotation	GO:0008157 // GO:0032947 // GO:0034236 // GO:0034237 // GO:0051018	protein phosphatase 1 binding // protein complex scaffold // protein kinase A catalytic subunit binding // protein kinase A regulatory subunit binding // protein kinase A binding	traceable author statement // inferred from electronic annotation // inferred from electronic annotation // inferred from electronic annotation // traceable author statement	GenMAPP	G_Protein_Signaling	---	---	---	main	3.09854	3.1636	3.02708	3.61879	3.47985	3.69167	3.49596	3.17662
8010084	6.43e-05	0.0357	21.78	29.74	0.73	down	---	---	ENST00000362865	ENSEMBL	RNA, U6 small nuclear 227, pseudogene [gene_biotype:snRNA transcript_biotype:snRNA]	chr17	+	74652397	74652504	---	---	---	---	---	---	---	---	---	---	---	---	---	---	main	4.40999	4.56657	4.35053	4.91196	4.77246	4.99738	4.87741	4.46056
8142663	0.0001381	0.0428	11.93	16.24	0.73	down	NDUFA5	NADH dehydrogenase (ubiquinone) 1 alpha subcomplex, 5	NM_001282419	RefSeq	Homo sapiens NADH dehydrogenase (ubiquinone) 1 alpha subcomplex, 5 (NDUFA5), transcript variant 2, mRNA.	chr7	-	123177054	123197962	GO:0006120 // GO:0022904 // GO:0055114	mitochondrial electron transport, NADH to ubiquinone // respiratory electron transport chain // oxidation-reduction process	non-traceable author statement // inferred from electronic annotation // inferred from electronic annotation	GO:0005747 // GO:0005747 // GO:0005739 // GO:0005743 // GO:0016020 // GO:0045271 // GO:0070469	mitochondrial respiratory chain complex I // mitochondrial respiratory chain complex I // mitochondrion // mitochondrial inner membrane // membrane // respiratory chain complex I // respiratory chain	inferred from direct assay // non-traceable author statement // inferred from electronic annotation // inferred from electronic annotation // inferred from electronic annotation // inferred from electronic annotation // inferred from electronic annotation	GO:0008137 // GO:0008137 // GO:0008137 // GO:0016651	NADH dehydrogenase (ubiquinone) activity // NADH dehydrogenase (ubiquinone) activity // NADH dehydrogenase (ubiquinone) activity // oxidoreductase activity, acting on NAD(P)H	non-traceable author statement // inferred from electronic annotation // traceable author statement // inferred from electronic annotation	GenMAPP	Electron_Transport_Chain	---	---	---	main	3.51353	3.65991	3.59769	4.1035	3.81004	4.09327	4.08823	3.53809
7957298	0.0001515	0.0437	23.47	32.09	0.73	down	NAV3	neuron navigator 3	NM_001024383	RefSeq	Homo sapiens neuron navigator 3 (NAV3), transcript variant 1, mRNA.	chr12	+	78225197	78606790	---	---	---	GO:0005640 // GO:0005634 // GO:0005635 // GO:0016020	nuclear outer membrane // nucleus // nuclear envelope // membrane	inferred from electronic annotation // inferred from electronic annotation // inferred from electronic annotation // inferred from electronic annotation	GO:0005524 // GO:0000166	ATP binding // nucleotide binding	inferred from electronic annotation // inferred from electronic annotation	---	---	---	---	---	main	4.43848	4.5839	4.50565	5.13736	5.0326	4.93523	4.88074	4.6883
8081067	0.0001656	0.0455	2.5	3.42	0.73	down	HTR1F	5-hydroxytryptamine (serotonin) receptor 1F, G protein-coupled	NM_000866	RefSeq	Homo sapiens 5-hydroxytryptamine (serotonin) receptor 1F, G protein-coupled (HTR1F), mRNA.	chr3	+	88031726	88042462	GO:0007187 // GO:0007193 // GO:0007210 // GO:0007210 // GO:0007210 // GO:0007268 // GO:0007165 // GO:0007186	G-protein coupled receptor signaling pathway, coupled to cyclic nucleotide second messenger // adenylate cyclase-inhibiting G-protein coupled receptor signaling pathway // serotonin receptor signaling pathway // serotonin receptor signaling pathway // serotonin receptor signaling pathway // synaptic transmission // signal transduction // G-protein coupled receptor signaling pathway	traceable author statement // inferred from mutant phenotype // inferred from direct assay // inferred from electronic annotation // inferred from mutant phenotype // traceable author statement // inferred from electronic annotation // inferred from electronic annotation	GO:0005886 // GO:0005887 // GO:0005886 // GO:0005887 // GO:0005887 // GO:0016020 // GO:0016021	plasma membrane // integral component of plasma membrane // plasma membrane // integral component of plasma membrane // integral component of plasma membrane // membrane // integral component of membrane	traceable author statement // inferred from mutant phenotype // inferred from electronic annotation // inferred from electronic annotation // traceable author statement // inferred from electronic annotation // inferred from electronic annotation	GO:0004993 // GO:0004993 // GO:0051378 // GO:0004871 // GO:0004930 // GO:0004993 // GO:0004993	serotonin receptor activity // serotonin receptor activity // serotonin binding // signal transducer activity // G-protein coupled receptor activity // serotonin receptor activity // serotonin receptor activity	inferred from direct assay // inferred from mutant phenotype // inferred from direct assay // inferred from electronic annotation // inferred from electronic annotation // inferred from electronic annotation // traceable author statement	GenMAPP // GenMAPP	GPCRDB_Class_A_Rhodopsin-like // Monoamine_GPCRs	---	---	---	main	1.42987	1.29289	1.17653	1.66368	1.8584	1.87625	1.69852	1.39752
8135601	0.0001974	0.0471	36.2	49.4	0.73	down	MET	MET proto-oncogene, receptor tyrosine kinase	NM_000245	RefSeq	Homo sapiens MET proto-oncogene, receptor tyrosine kinase (MET), transcript variant 2, mRNA.	chr7	+	116312459	116438440	GO:0001886 // GO:0007165 // GO:0007166 // GO:0007411 // GO:0008283 // GO:0010507 // GO:0018108 // GO:0018108 // GO:0018108 // GO:0045944 // GO:0048012 // GO:0048754 // GO:0050918 // GO:0071526 // GO:1901299 // GO:2001028 // GO:0006468 // GO:0007169 // GO:0016310 // GO:0071526	endothelial cell morphogenesis // signal transduction // cell surface receptor signaling pathway // axon guidance // cell proliferation // negative regulation of autophagy // peptidyl-tyrosine phosphorylation // peptidyl-tyrosine phosphorylation // peptidyl-tyrosine phosphorylation // positive regulation of transcription from RNA polymerase II promoter // hepatocyte growth factor receptor signali…	inferred from direct assay // traceable author statement // non-traceable author statement // traceable author statement // traceable author statement // non-traceable author statement // inferred from electronic annotation // non-traceable author statement // traceable author statement // inferred from direct assay // traceable author statement // inferred from mutant phenotype // inferred from …	GO:0005576 // GO:0005886 // GO:0005887 // GO:0009925 // GO:0009986 // GO:0016021 // GO:0016020 // GO:0016021	extracellular region // plasma membrane // integral component of plasma membrane // basal plasma membrane // cell surface // integral component of membrane // membrane // integral component of membrane	inferred from electronic annotation // traceable author statement // traceable author statement // inferred from direct assay // inferred from direct assay // non-traceable author statement // inferred from electronic annotation // inferred from electronic annotation	GO:0004713 // GO:0004713 // GO:0005008 // GO:0005515 // GO:0005524 // GO:0019903 // GO:0000166 // GO:0004672 // GO:0004713 // GO:0004714 // GO:0016301 // GO:0016740 // GO:0017154	protein tyrosine kinase activity // protein tyrosine kinase activity // hepatocyte growth factor-activated receptor activity // protein binding // ATP binding // protein phosphatase binding // nucleotide binding // protein kinase activity // protein tyrosine kinase activity // transmembrane receptor protein tyrosine kinase activity // kinase activity // transferase activity // semaphorin receptor…	non-traceable author statement // traceable author statement // traceable author statement // inferred from physical interaction // inferred from electronic annotation // inferred from physical interaction // inferred from electronic annotation // inferred from electronic annotation // inferred from electronic annotation // inferred from electronic annotation // inferred from electronic annotatio…	---	---	---	---	---	main	5.22579	5.17692	5.08834	5.61407	5.81486	5.45568	5.58181	5.26759
8151149	0.0002254	0.0485	27	37.23	0.73	down	ARFGEF1	ADP-ribosylation factor guanine nucleotide-exchange factor 1 (brefeldin A-inhibited)	NM_006421	RefSeq	Homo sapiens ADP-ribosylation factor guanine nucleotide-exchange factor 1 (brefeldin A-inhibited) (ARFGEF1), mRNA.	chr8	-	68109897	68255912	GO:0006887 // GO:0007030 // GO:0010256 // GO:0015031 // GO:0016192 // GO:0030837 // GO:0031175 // GO:0032012 // GO:0034260 // GO:0043547 // GO:0043547 // GO:0043547 // GO:0051897 // GO:0090284 // GO:0090303 // GO:2000114 // GO:0006810 // GO:0016192 // GO:0043547	exocytosis // Golgi organization // endomembrane system organization // protein transport // vesicle-mediated transport // negative regulation of actin filament polymerization // neuron projection development // regulation of ARF protein signal transduction // negative regulation of GTPase activity // positive regulation of GTPase activity // positive regulation of GTPase activity // positive reg…	traceable author statement // inferred from mutant phenotype // inferred from mutant phenotype // inferred from electronic annotation // not recorded // inferred from mutant phenotype // inferred from electronic annotation // inferred from electronic annotation // inferred from direct assay // not recorded // inferred from direct assay // inferred from electronic annotation // inferred from elect…	GO:0000139 // GO:0005654 // GO:0005730 // GO:0005737 // GO:0005794 // GO:0005802 // GO:0005802 // GO:0005829 // GO:0016363 // GO:0030532 // GO:0048471 // GO:0005634 // GO:0005730 // GO:0005737 // GO:0005794 // GO:0005802 // GO:0016020 // GO:0048471	Golgi membrane // nucleoplasm // nucleolus // cytoplasm // Golgi apparatus // trans-Golgi network // trans-Golgi network // cytosol // nuclear matrix // small nuclear ribonucleoprotein complex // perinuclear region of cytoplasm // nucleus // nucleolus // cytoplasm // Golgi apparatus // trans-Golgi network // membrane // perinuclear region of cytoplasm	inferred from direct assay // inferred from direct assay // inferred from direct assay // inferred from direct assay // inferred from direct assay // not recorded // inferred from sequence or structural similarity // inferred from direct assay // inferred from electronic annotation // inferred from direct assay // inferred from direct assay // inferred from electronic annotation // inferred from …	GO:0005085 // GO:0005086 // GO:0005096 // GO:0005515 // GO:0017022 // GO:0034237 // GO:0005085 // GO:0005086 // GO:0005086	guanyl-nucleotide exchange factor activity // ARF guanyl-nucleotide exchange factor activity // GTPase activator activity // protein binding // myosin binding // protein kinase A regulatory subunit binding // guanyl-nucleotide exchange factor activity // ARF guanyl-nucleotide exchange factor activity // ARF guanyl-nucleotide exchange factor activity	inferred from direct assay // not recorded // inferred from direct assay // inferred from physical interaction // inferred from physical interaction // inferred from direct assay // inferred from electronic annotation // --- // inferred from electronic annotation	---	---	---	---	---	main	4.79805	4.56572	4.92164	5.1974	5.32532	5.08489	5.22418	4.74562
8101699	0.0002592	0.0504	1.76	2.41	0.73	down	PPM1K	protein phosphatase, Mg2+/Mn2+ dependent, 1K	NM_152542	RefSeq	Homo sapiens protein phosphatase, Mg2+/Mn2+ dependent, 1K (PPM1K), mRNA.	chr4	-	89179936	89180414	GO:0006470 // GO:0009083 // GO:0034641 // GO:0044281	protein dephosphorylation // branched-chain amino acid catabolic process // cellular nitrogen compound metabolic process // small molecule metabolic process	inferred from electronic annotation // traceable author statement // traceable author statement // traceable author statement	GO:0005739 // GO:0005759 // GO:0005739 // GO:0005759	mitochondrion // mitochondrial matrix // mitochondrion // mitochondrial matrix	inferred from direct assay // traceable author statement // inferred from electronic annotation // inferred from electronic annotation	GO:0004722 // GO:0005515 // GO:0046872 // GO:0003824 // GO:0004721 // GO:0004722 // GO:0016787 // GO:0043169	protein serine/threonine phosphatase activity // protein binding // metal ion binding // catalytic activity // phosphoprotein phosphatase activity // protein serine/threonine phosphatase activity // hydrolase activity // cation binding	traceable author statement // inferred from physical interaction // inferred from electronic annotation // inferred from electronic annotation // inferred from electronic annotation // inferred from electronic annotation // inferred from electronic annotation // inferred from electronic annotation	---	---	---	---	---	main	0.732518	0.738496	0.78055	1.35514	1.24999	1.39549	1.0682	1.01438
8086389	0.0002898	0.0504	3	4.08	0.73	down	---	---	ENST00000390843	ENSEMBL	U8 small nucleolar RNA [gene_biotype:snoRNA transcript_biotype:snoRNA]	chr3	-	41940661	41940745	---	---	---	---	---	---	---	---	---	---	---	---	---	---	main	1.69537	1.46399	1.6263	1.91289	2.22363	1.90789	2.06623	1.53509
8056693	0.0003876	0.056	6.41	8.73	0.73	down	FASTKD1	FAST kinase domains 1	NM_001281476	RefSeq	Homo sapiens FAST kinase domains 1 (FASTKD1), transcript variant 2, mRNA.	chr2	-	170386259	170430342	GO:0006468 // GO:0045333	protein phosphorylation // cellular respiration	inferred from electronic annotation // inferred from sequence or structural similarity	GO:0005739 // GO:0005739	mitochondrion // mitochondrion	inferred from direct assay // inferred from electronic annotation	GO:0004672 // GO:0044822	protein kinase activity // poly(A) RNA binding	inferred from electronic annotation // inferred from direct assay	---	---	---	---	---	main	2.54346	2.56674	2.90422	3.28763	3.06897	3.04739	3.10192	2.7139
7946815	0.0003884	0.056	15.33	20.9	0.73	down	PIK3C2A	phosphatidylinositol-4-phosphate 3-kinase, catalytic subunit type 2 alpha	NM_002645	RefSeq	Homo sapiens phosphatidylinositol-4-phosphate 3-kinase, catalytic subunit type 2 alpha (PIK3C2A), mRNA.	chr11	-	17111212	17191354	GO:0006644 // GO:0006661 // GO:0006887 // GO:0006897 // GO:0007173 // GO:0008286 // GO:0014829 // GO:0036092 // GO:0044281 // GO:0046854 // GO:0048008 // GO:0048015 // GO:0048268 // GO:0071583 // GO:0006887 // GO:0006897 // GO:0016310	phospholipid metabolic process // phosphatidylinositol biosynthetic process // exocytosis // endocytosis // epidermal growth factor receptor signaling pathway // insulin receptor signaling pathway // vascular smooth muscle contraction // phosphatidylinositol-3-phosphate biosynthetic process // small molecule metabolic process // phosphatidylinositol phosphorylation // platelet-derived growth fact…	traceable author statement // traceable author statement // traceable author statement // inferred from mutant phenotype // traceable author statement // traceable author statement // traceable author statement // inferred from electronic annotation // traceable author statement // inferred from electronic annotation // traceable author statement // inferred from electronic annotation // traceabl…	GO:0005634 // GO:0005737 // GO:0005794 // GO:0005829 // GO:0005886 // GO:0005942 // GO:0016020 // GO:0030136 // GO:0031982 // GO:0070062 // GO:0005737 // GO:0005886 // GO:0005942 // GO:0016020 // GO:0031410 // GO:0005622	nucleus // cytoplasm // Golgi apparatus // cytosol // plasma membrane // phosphatidylinositol 3-kinase complex // membrane // clathrin-coated vesicle // vesicle // extracellular exosome // cytoplasm // plasma membrane // phosphatidylinositol 3-kinase complex // membrane // cytoplasmic vesicle // intracellular	inferred from electronic annotation // inferred from direct assay // inferred from electronic annotation // traceable author statement // inferred from direct assay // not recorded // inferred from direct assay // inferred from electronic annotation // inferred from direct assay // inferred from direct assay // inferred from electronic annotation // inferred from electronic annotation // --- // i…	GO:0005524 // GO:0016303 // GO:0035004 // GO:0035005 // GO:0035091 // GO:0000166 // GO:0016301 // GO:0016303 // GO:0016303 // GO:0016303 // GO:0016740 // GO:0016773 // GO:0035005	ATP binding // 1-phosphatidylinositol-3-kinase activity // phosphatidylinositol 3-kinase activity // 1-phosphatidylinositol-4-phosphate 3-kinase activity // phosphatidylinositol binding // nucleotide binding // kinase activity // 1-phosphatidylinositol-3-kinase activity // 1-phosphatidylinositol-3-kinase activity // 1-phosphatidylinositol-3-kinase activity // transferase activity // phosphotransf…	inferred from electronic annotation // not recorded // traceable author statement // traceable author statement // inferred from electronic annotation // inferred from electronic annotation // inferred from electronic annotation // --- // inferred from electronic annotation // traceable author statement // inferred from electronic annotation // inferred from electronic annotation // inferred from…	---	---	---	---	---	main	3.78136	3.94699	3.92073	4.57654	4.39358	4.35938	4.20994	4.09431
8166440	0.0004776	0.0572	6.39	8.81	0.73	down	DDX53	DEAD (Asp-Glu-Ala-Asp) box polypeptide 53	NM_182699	RefSeq	Homo sapiens DEAD (Asp-Glu-Ala-Asp) box polypeptide 53 (DDX53), mRNA.	chrX	+	23017968	23021706	GO:0010501 // GO:0010501	RNA secondary structure unwinding // RNA secondary structure unwinding	not recorded // ---	GO:0005634	nucleus	inferred from electronic annotation	GO:0003723 // GO:0004004 // GO:0005524 // GO:0000166 // GO:0003676 // GO:0004004 // GO:0004386 // GO:0016787	RNA binding // ATP-dependent RNA helicase activity // ATP binding // nucleotide binding // nucleic acid binding // ATP-dependent RNA helicase activity // helicase activity // hydrolase activity	inferred from electronic annotation // not recorded // inferred from electronic annotation // inferred from electronic annotation // inferred from electronic annotation // --- // inferred from electronic annotation // inferred from electronic annotation	---	---	---	---	---	main	2.79825	2.47252	2.77695	3.01245	3.05518	3.3432	3.15783	2.65224
8056343	0.0004933	0.0572	10.58	14.56	0.73	down	COBLL1	cordon-bleu WH2 repeat protein like 1	NM_001278458	RefSeq	Homo sapiens cordon-bleu WH2 repeat protein-like 1 (COBLL1), transcript variant 1, mRNA.	chr2	-	165541256	165698650	GO:0030041 // GO:0051639 // GO:0030041 // GO:0051639	actin filament polymerization // actin filament network formation // actin filament polymerization // actin filament network formation	not recorded // not recorded // --- // ---	GO:0070062	extracellular exosome	inferred from direct assay	GO:0003785 // GO:0003779 // GO:0003785	actin monomer binding // actin binding // actin monomer binding	not recorded // inferred from electronic annotation // ---	---	---	---	---	---	main	3.22024	3.41983	3.48698	4.07459	3.66849	3.94762	3.76665	3.49156
8097657	0.0005332	0.0588	22.34	30.8	0.73	down	SMAD1	SMAD family member 1	NM_001003688	RefSeq	Homo sapiens SMAD family member 1 (SMAD1), transcript variant 2, mRNA.	chr4	+	146402944	146480328	GO:0000165 // GO:0001657 // GO:0001710 // GO:0002051 // GO:0006366 // GO:0006954 // GO:0007165 // GO:0007179 // GO:0007183 // GO:0007276 // GO:0008285 // GO:0009880 // GO:0010628 // GO:0030509 // GO:0030509 // GO:0030509 // GO:0030509 // GO:0030901 // GO:0030902 // GO:0031053 // GO:0042592 // GO:0045669 // GO:0045944 // GO:0045944 // GO:0051216 // GO:0060038 // GO:0060348 // GO:0060395 // GO:0061…	MAPK cascade // ureteric bud development // mesodermal cell fate commitment // osteoblast fate commitment // transcription from RNA polymerase II promoter // inflammatory response // signal transduction // transforming growth factor beta receptor signaling pathway // SMAD protein complex assembly // gamete generation // negative regulation of cell proliferation // embryonic pattern specification …	inferred from electronic annotation // inferred from electronic annotation // inferred from electronic annotation // inferred from electronic annotation // inferred from direct assay // inferred from electronic annotation // non-traceable author statement // non-traceable author statement // inferred from direct assay // inferred from electronic annotation // inferred from electronic annotation /…	GO:0005622 // GO:0005634 // GO:0005634 // GO:0005634 // GO:0005637 // GO:0005654 // GO:0005667 // GO:0005737 // GO:0005829 // GO:0016021 // GO:0043234 // GO:0071141 // GO:0005622 // GO:0005634 // GO:0005737	intracellular // nucleus // nucleus // nucleus // nuclear inner membrane // nucleoplasm // transcription factor complex // cytoplasm // cytosol // integral component of membrane // protein complex // SMAD protein complex // intracellular // nucleus // cytoplasm	non-traceable author statement // inferred from direct assay // non-traceable author statement // traceable author statement // inferred from direct assay // traceable author statement // inferred from electronic annotation // inferred from direct assay // traceable author statement // non-traceable author statement // inferred from direct assay // non-traceable author statement // inferred from …	GO:0000978 // GO:0000979 // GO:0001077 // GO:0003700 // GO:0005057 // GO:0005515 // GO:0019901 // GO:0030618 // GO:0042802 // GO:0042803 // GO:0046872 // GO:0046982 // GO:0070410 // GO:0070411 // GO:0003677 // GO:0003700	RNA polymerase II core promoter proximal region sequence-specific DNA binding // RNA polymerase II core promoter sequence-specific DNA binding // transcriptional activator activity, RNA polymerase II core promoter proximal region sequence-specific binding // transcription factor activity, sequence-specific DNA binding // receptor signaling protein activity // protein binding // protein kinase bin…	inferred from direct assay // inferred from electronic annotation // inferred from direct assay // inferred from direct assay // non-traceable author statement // inferred from physical interaction // inferred from physical interaction // traceable author statement // inferred from physical interaction // inferred from electronic annotation // inferred from electronic annotation // inferred from …	GenMAPP	TGF_Beta_Signaling_Pathway	---	---	---	main	4.70737	4.44853	4.43634	4.74312	4.96253	4.96585	5.09581	4.34191
8046895	0.0005389	0.0589	27.25	37.48	0.73	down	FAM171B	family with sequence similarity 171, member B	NM_177454	RefSeq	Homo sapiens family with sequence similarity 171, member B (FAM171B), mRNA.	chr2	+	187558789	187628514	---	---	---	GO:0016021 // GO:0016020	integral component of membrane // membrane	inferred from electronic annotation // inferred from electronic annotation	GO:0003677	DNA binding	inferred from electronic annotation	---	---	---	---	---	main	4.88362	4.87904	4.49704	5.13148	5.34608	5.25131	5.15018	4.82921
8157105	0.0005551	0.0589	34.34	46.73	0.73	down	ZNF462	zinc finger protein 462	NM_021224	RefSeq	Homo sapiens zinc finger protein 462 (ZNF462), mRNA.	chr9	+	109625378	109775915	GO:0006325 // GO:0006351 // GO:0043392 // GO:0045944 // GO:0006355	chromatin organization // transcription, DNA-templated // negative regulation of DNA binding // positive regulation of transcription from RNA polymerase II promoter // regulation of transcription, DNA-templated	inferred from electronic annotation // inferred from electronic annotation // inferred from electronic annotation // inferred from electronic annotation // inferred from electronic annotation	GO:0005634	nucleus	inferred from electronic annotation	GO:0003677 // GO:0046872 // GO:0003676	DNA binding // metal ion binding // nucleic acid binding	inferred from electronic annotation // inferred from electronic annotation // inferred from electronic annotation	---	---	---	---	---	main	4.96676	5.02603	5.18409	5.69831	5.59044	5.46791	5.38185	5.26354
8105714	0.0007658	0.0637	25.74	35.24	0.73	down	SREK1	splicing regulatory glutamine/lysine-rich protein 1	NM_001077199	RefSeq	Homo sapiens splicing regulatory glutamine/lysine-rich protein 1 (SREK1), transcript variant 1, mRNA.	chr5	+	65440046	65479443	GO:0006397 // GO:0008380 // GO:0006397 // GO:0006397 // GO:0008380 // GO:0008380	mRNA processing // RNA splicing // mRNA processing // mRNA processing // RNA splicing // RNA splicing	not recorded // not recorded // --- // inferred from electronic annotation // --- // inferred from electronic annotation	GO:0005654 // GO:0005681 // GO:0005634	nucleoplasm // spliceosomal complex // nucleus	inferred from direct assay // inferred from electronic annotation // inferred from electronic annotation	GO:0000166 // GO:0005515 // GO:0044822 // GO:0003676	nucleotide binding // protein binding // poly(A) RNA binding // nucleic acid binding	inferred from electronic annotation // inferred from physical interaction // inferred from direct assay // inferred from electronic annotation	GenMAPP	mRNA_processing_Reactome	---	---	---	main	4.61545	4.79035	4.49032	5.22919	5.22677	5.1342	4.93574	4.86705
8173607	0.0008676	0.0665	17.94	24.56	0.73	down	---	---	NONHSAT137611	NONCODE	Non-coding transcript identified by NONCODE: Linc	chrX	-	73462444	73462739	---	---	---	---	---	---	---	---	---	---	---	---	---	---	main	4.37371	4.03427	4.08686	4.42641	4.82504	4.58278	4.61653	4.16864
8051133	0.0009849	0.0687	86.84	118.31	0.73	down	FTH1P3	ferritin, heavy polypeptide 1 pseudogene 3	NR_002201	RefSeq	Homo sapiens ferritin, heavy polypeptide 1 pseudogene 3 (FTH1P3), non-coding RNA.	chr2	-	27615149	27616454	---	---	---	---	---	---	---	---	---	---	---	---	---	---	main	6.6505	6.4139	6.35848	6.67812	7.12325	6.75588	6.92455	6.3963
7947694	0.0011247	0.0729	38.01	52.34	0.73	down	CKAP5	cytoskeleton associated protein 5	NM_001008938	RefSeq	Homo sapiens cytoskeleton associated protein 5 (CKAP5), transcript variant 1, mRNA.	chr11	-	46765084	46867843	GO:0000086 // GO:0000278 // GO:0006996 // GO:0007051 // GO:0007067 // GO:0007264 // GO:0030951 // GO:0050658 // GO:0051297 // GO:0051301 // GO:0007049	G2/M transition of mitotic cell cycle // mitotic cell cycle // organelle organization // spindle organization // mitotic nuclear division // small GTPase mediated signal transduction // establishment or maintenance of microtubule cytoskeleton polarity // RNA transport // centrosome organization // cell division // cell cycle	traceable author statement // traceable author statement // traceable author statement // inferred from mutant phenotype // inferred from electronic annotation // traceable author statement // inferred from mutant phenotype // inferred from sequence or structural similarity // inferred from mutant phenotype // inferred from electronic annotation // inferred from electronic annotation	GO:0000922 // GO:0000930 // GO:0005813 // GO:0005829 // GO:0015630 // GO:0016020 // GO:0035371 // GO:0043234 // GO:0000922 // GO:0005737 // GO:0005815 // GO:0005856	spindle pole // gamma-tubulin complex // centrosome // cytosol // microtubule cytoskeleton // membrane // microtubule plus-end // protein complex // spindle pole // cytoplasm // microtubule organizing center // cytoskeleton	inferred from direct assay // inferred from direct assay // inferred from direct assay // traceable author statement // inferred from sequence or structural similarity // inferred from direct assay // inferred from direct assay // inferred from direct assay // inferred from electronic annotation // inferred from electronic annotation // inferred from electronic annotation // inferred from electro…	GO:0005515	protein binding	inferred from physical interaction	---	---	---	---	---	main	5.24297	5.08887	5.28959	5.74605	5.50821	5.98064	5.56628	5.40315
7946021	0.0013602	0.0755	2.88	3.96	0.73	down	OR52A4P	olfactory receptor, family 52, subfamily A, member 4, pseudogene	BC140752	GenBank	Homo sapiens olfactory receptor, family 52, subfamily A, member 4, mRNA (cDNA clone MGC:176429 IMAGE:9021620), complete cds.	chr11	-	5141894	5142808	GO:0007165 // GO:0007186 // GO:0050911 // GO:0007165 // GO:0007165 // GO:0007608 // GO:0050896 // GO:0050911	signal transduction // G-protein coupled receptor signaling pathway // detection of chemical stimulus involved in sensory perception of smell // signal transduction // signal transduction // sensory perception of smell // response to stimulus // detection of chemical stimulus involved in sensory perception of smell	not recorded // inferred from electronic annotation // not recorded // --- // inferred from electronic annotation // inferred from electronic annotation // inferred from electronic annotation // ---	GO:0005886 // GO:0016021 // GO:0005886 // GO:0005886 // GO:0016020	plasma membrane // integral component of membrane // plasma membrane // plasma membrane // membrane	not recorded // inferred from electronic annotation // --- // inferred from electronic annotation // inferred from electronic annotation	GO:0004930 // GO:0004984 // GO:0004871 // GO:0004984 // GO:0004984	G-protein coupled receptor activity // olfactory receptor activity // signal transducer activity // olfactory receptor activity // olfactory receptor activity	inferred from electronic annotation // not recorded // inferred from electronic annotation // --- // inferred from electronic annotation	---	---	---	---	---	main	1.69702	1.31793	1.55989	1.81255	1.88534	2.26062	1.98597	1.51869
8121118	0.0014342	0.0782	9.58	13.05	0.73	down	CASP8AP2	caspase 8 associated protein 2	NM_001137667	RefSeq	Homo sapiens caspase 8 associated protein 2 (CASP8AP2), transcript variant 2, mRNA.	chr6	+	90539658	90584155	GO:0006351 // GO:0006355 // GO:0006919 // GO:0006919 // GO:0007049 // GO:0007165 // GO:0008625 // GO:0008625 // GO:0036337 // GO:0071260 // GO:0097190 // GO:1903507 // GO:0006915	transcription, DNA-templated // regulation of transcription, DNA-templated // activation of cysteine-type endopeptidase activity involved in apoptotic process // activation of cysteine-type endopeptidase activity involved in apoptotic process // cell cycle // signal transduction // extrinsic apoptotic signaling pathway via death domain receptors // extrinsic apoptotic signaling pathway via death …	inferred from electronic annotation // inferred from electronic annotation // inferred from mutant phenotype // inferred from sequence or structural similarity // inferred from electronic annotation // traceable author statement // inferred from mutant phenotype // inferred from sequence or structural similarity // inferred from mutant phenotype // inferred from expression pattern // traceable au…	GO:0005634 // GO:0005737 // GO:0005739 // GO:0016605 // GO:0005634 // GO:0005737 // GO:0005739 // GO:0016605	nucleus // cytoplasm // mitochondrion // PML body // nucleus // cytoplasm // mitochondrion // PML body	inferred from direct assay // inferred from direct assay // inferred from direct assay // inferred from direct assay // inferred from electronic annotation // inferred from electronic annotation // inferred from electronic annotation // inferred from electronic annotation	GO:0003677 // GO:0003714 // GO:0005123 // GO:0005515 // GO:0008656 // GO:0016505 // GO:0032184	DNA binding // transcription corepressor activity // death receptor binding // protein binding // cysteine-type endopeptidase activator activity involved in apoptotic process // peptidase activator activity involved in apoptotic process // SUMO polymer binding	inferred from electronic annotation // inferred from direct assay // traceable author statement // inferred from physical interaction // inferred from sequence or structural similarity // inferred from sequence or structural similarity // inferred from direct assay	---	---	---	---	---	main	3.22178	3.05891	3.2578	3.75549	3.7191	3.87644	3.47065	3.50091
8017810	0.001464	0.0784	18.68	25.48	0.73	down	PSMD12	proteasome 26S subunit, non-ATPase 12	NM_001316341	RefSeq	Homo sapiens proteasome 26S subunit, non-ATPase 12 (PSMD12), transcript variant 3, mRNA.	chr17	-	65334033	65362721	GO:0000082 // GO:0000165 // GO:0000186 // GO:0000209 // GO:0000278 // GO:0002223 // GO:0002474 // GO:0002479 // GO:0006521 // GO:0006595 // GO:0006915 // GO:0006977 // GO:0007173 // GO:0007264 // GO:0007265 // GO:0007411 // GO:0008286 // GO:0008543 // GO:0010467 // GO:0012501 // GO:0016032 // GO:0031145 // GO:0033209 // GO:0034641 // GO:0038061 // GO:0038095 // GO:0042590 // GO:0042981 // GO:0043…	G1/S transition of mitotic cell cycle // MAPK cascade // activation of MAPKK activity // protein polyubiquitination // mitotic cell cycle // stimulatory C-type lectin receptor signaling pathway // antigen processing and presentation of peptide antigen via MHC class I // antigen processing and presentation of exogenous peptide antigen via MHC class I, TAP-dependent // regulation of cellular amino …	traceable author statement // traceable author statement // traceable author statement // traceable author statement // traceable author statement // traceable author statement // traceable author statement // traceable author statement // traceable author statement // traceable author statement // traceable author statement // traceable author statement // traceable author statement // traceable…	GO:0000502 // GO:0005654 // GO:0005829 // GO:0005838 // GO:0008541 // GO:0016020 // GO:0022624 // GO:0031595 // GO:0070062 // GO:0000502 // GO:0005838 // GO:0008541 // GO:0022624 // GO:0031595	proteasome complex // nucleoplasm // cytosol // proteasome regulatory particle // proteasome regulatory particle, lid subcomplex // membrane // proteasome accessory complex // nuclear proteasome complex // extracellular exosome // proteasome complex // proteasome regulatory particle // proteasome regulatory particle, lid subcomplex // proteasome accessory complex // nuclear proteasome complex	inferred from direct assay // traceable author statement // traceable author statement // traceable author statement // not recorded // inferred from direct assay // inferred from sequence or structural similarity // not recorded // inferred from direct assay // inferred from electronic annotation // inferred from electronic annotation // --- // inferred from electronic annotation // ---	---	---	---	GenMAPP	Proteasome_Degradation	---	---	---	main	4.0691	4.4974	4.17517	4.84575	4.544	4.5143	4.76888	4.14179
8035083	0.002334	0.0941	7.61	10.41	0.73	down	CYP4F2	cytochrome P450, family 4, subfamily F, polypeptide 2	NM_001082	RefSeq	Homo sapiens cytochrome P450, family 4, subfamily F, polypeptide 2 (CYP4F2), mRNA.	chr19	-	15988834	16008885	GO:0000038 // GO:0001676 // GO:0003091 // GO:0003095 // GO:0006690 // GO:0006691 // GO:0006805 // GO:0007596 // GO:0008217 // GO:0017144 // GO:0019369 // GO:0019369 // GO:0019373 // GO:0032304 // GO:0032305 // GO:0036101 // GO:0042360 // GO:0042361 // GO:0042376 // GO:0042376 // GO:0042377 // GO:0044281 // GO:0055078 // GO:0055114 // GO:0097267 // GO:0055114	very long-chain fatty acid metabolic process // long-chain fatty acid metabolic process // renal water homeostasis // pressure natriuresis // icosanoid metabolic process // leukotriene metabolic process // xenobiotic metabolic process // blood coagulation // regulation of blood pressure // drug metabolic process // arachidonic acid metabolic process // arachidonic acid metabolic process // epoxyg…	inferred from direct assay // inferred from direct assay // inferred from expression pattern // inferred from expression pattern // traceable author statement // traceable author statement // traceable author statement // traceable author statement // inferred from mutant phenotype // inferred from mutant phenotype // inferred from direct assay // traceable author statement // inferred from direc…	GO:0005737 // GO:0005789 // GO:0016324 // GO:0043231 // GO:0005783 // GO:0005789 // GO:0016020 // GO:0031090 // GO:0043231	cytoplasm // endoplasmic reticulum membrane // apical plasma membrane // intracellular membrane-bounded organelle // endoplasmic reticulum // endoplasmic reticulum membrane // membrane // organelle membrane // intracellular membrane-bounded organelle	inferred from direct assay // traceable author statement // inferred from direct assay // inferred from direct assay // inferred from electronic annotation // inferred from electronic annotation // inferred from electronic annotation // inferred from electronic annotation // inferred from electronic annotation	GO:0005506 // GO:0005515 // GO:0008392 // GO:0016709 // GO:0018685 // GO:0020037 // GO:0050051 // GO:0052869 // GO:0052871 // GO:0052872 // GO:0004497 // GO:0016491 // GO:0016705 // GO:0046872 // GO:0050051 // GO:0052870 // GO:0052871	iron ion binding // protein binding // arachidonic acid epoxygenase activity // oxidoreductase activity, acting on paired donors, with incorporation or reduction of molecular oxygen, NAD(P)H as one donor, and incorporation of one atom of oxygen // alkane 1-monooxygenase activity // heme binding // leukotriene-B4 20-monooxygenase activity // arachidonic acid omega-hydroxylase activity // alpha-toc…	inferred from electronic annotation // inferred from physical interaction // inferred from direct assay // inferred from direct assay // inferred from direct assay // inferred from electronic annotation // inferred from direct assay // inferred from direct assay // inferred from direct assay // inferred from direct assay // inferred from electronic annotation // inferred from electronic annotatio…	---	---	---	---	---	main	3.08382	2.88365	2.76742	3.22107	3.25121	3.7198	3.32137	2.97841
7983379	0.0032082	0.103	6.1	8.34	0.73	down	---	---	ENST00000391122	ENSEMBL	RNA, U1 small nuclear 119, pseudogene [gene_biotype:snRNA transcript_biotype:snRNA]	chr15	+	45176814	45176979	---	---	---	---	---	---	---	---	---	---	---	---	---	---	main	2.48075	2.29699	2.86385	3.18294	3.08144	3.11088	2.86113	2.79344
8133326	0.0035562	0.105	37.7	51.53	0.73	down	POM121	POM121 transmembrane nucleoporin	NM_001257190	RefSeq	Homo sapiens POM121 transmembrane nucleoporin (POM121), transcript variant 1, mRNA.	chr7	+	72708243	72709866	GO:0000278 // GO:0005975 // GO:0007077 // GO:0008033 // GO:0008645 // GO:0010467 // GO:0010827 // GO:0015031 // GO:0015758 // GO:0016032 // GO:0016925 // GO:0019048 // GO:0019054 // GO:0019058 // GO:0019083 // GO:0019221 // GO:0031047 // GO:0034605 // GO:0043687 // GO:0044267 // GO:0044281 // GO:0051028 // GO:0055085 // GO:1900034 // GO:0032259 // GO:0006810	mitotic cell cycle // carbohydrate metabolic process // mitotic nuclear envelope disassembly // tRNA processing // hexose transport // gene expression // regulation of glucose transport // protein transport // glucose transport // viral process // protein sumoylation // modulation by virus of host morphology or physiology // modulation by virus of host process // viral life cycle // viral transcr…	traceable author statement // traceable author statement // traceable author statement // traceable author statement // traceable author statement // traceable author statement // traceable author statement // inferred from electronic annotation // traceable author statement // traceable author statement // traceable author statement // traceable author statement // traceable author statement // …	GO:0005635 // GO:0005643 // GO:0005789 // GO:0016021 // GO:0031965 // GO:0005634 // GO:0005783 // GO:0016020	nuclear envelope // nuclear pore // endoplasmic reticulum membrane // integral component of membrane // nuclear membrane // nucleus // endoplasmic reticulum // membrane	traceable author statement // inferred from electronic annotation // inferred from electronic annotation // inferred from electronic annotation // inferred from electronic annotation // inferred from electronic annotation // inferred from electronic annotation // inferred from electronic annotation	GO:0005515 // GO:0003723 // GO:0008168 // GO:0016740	protein binding // RNA binding // methyltransferase activity // transferase activity	inferred from physical interaction // inferred from electronic annotation // inferred from electronic annotation // inferred from electronic annotation	---	---	---	---	---	main	5.2795	4.96742	5.29296	5.66238	5.47558	6.00216	5.5709	5.4356
8128308	0.0040178	0.109	8.07	11.13	0.73	down	---	---	ENST00000404146	ENSEMBL	havana:known chromosome:GRCh38:6:94446740:94447179:-1 gene:ENSG00000216853 gene_biotype:processed_pseudogene transcript_biotype:processed_pseudogene	chr6	-	95156841	95156908	---	---	---	---	---	---	---	---	---	---	---	---	---	---	main	3.06892	2.96323	3.22178	3.41249	3.64256	3.134	3.71254	2.79736
8039695	0.004755	0.115	20.02	27.52	0.73	down	ZNF417	zinc finger protein 417	NM_001297734	RefSeq	Homo sapiens zinc finger protein 417 (ZNF417), transcript variant 2, mRNA.	chr19	-	58417142	58427978	GO:0006351 // GO:0006355	transcription, DNA-templated // regulation of transcription, DNA-templated	inferred from electronic annotation // inferred from electronic annotation	GO:0005634 // GO:0005622	nucleus // intracellular	inferred from electronic annotation // inferred from electronic annotation	GO:0003677 // GO:0005515 // GO:0046872 // GO:0003676	DNA binding // protein binding // metal ion binding // nucleic acid binding	inferred from electronic annotation // inferred from physical interaction // inferred from electronic annotation // inferred from electronic annotation	---	---	---	---	---	main	4.62562	4.06644	4.30076	4.48988	4.8192	5.02529	4.78359	4.3094
7914212	0.0094685	0.148	28.79	39.22	0.73	down	SNORA61	small nucleolar RNA, H/ACA box 61	NR_002987	RefSeq	Homo sapiens small nucleolar RNA, H/ACA box 61 (SNORA61), small nucleolar RNA.	chr1	-	28906276	28906405	---	---	---	---	---	---	---	---	---	---	---	---	---	---	main	5.15103	4.64373	4.98179	5.01104	5.41623	5.14631	5.57046	4.63498
7947332	0.0129342	0.165	5.72	7.84	0.73	down	IMMP1L	inner mitochondrial membrane peptidase subunit 1	NM_001304274	RefSeq	Homo sapiens inner mitochondrial membrane peptidase subunit 1 (IMMP1L), transcript variant 2, mRNA.	chr11	-	31453948	31531169	GO:0006465 // GO:0006627 // GO:0033108 // GO:0006465 // GO:0006508 // GO:0006627 // GO:0006627 // GO:0008150 // GO:0033108	signal peptide processing // protein processing involved in protein targeting to mitochondrion // mitochondrial respiratory chain complex assembly // signal peptide processing // proteolysis // protein processing involved in protein targeting to mitochondrion // protein processing involved in protein targeting to mitochondrion // biological_process // mitochondrial respiratory chain complex assem…	not recorded // not recorded // not recorded // --- // inferred from electronic annotation // --- // inferred from electronic annotation // no biological data available // ---	GO:0005739 // GO:0042720 // GO:0005739 // GO:0005743 // GO:0016020 // GO:0042720	mitochondrion // mitochondrial inner membrane peptidase complex // mitochondrion // mitochondrial inner membrane // membrane // mitochondrial inner membrane peptidase complex	inferred from sequence or structural similarity // not recorded // inferred from electronic annotation // inferred from electronic annotation // inferred from electronic annotation // ---	GO:0004252 // GO:0003674 // GO:0004252 // GO:0008233 // GO:0008236 // GO:0016787	serine-type endopeptidase activity // molecular_function // serine-type endopeptidase activity // peptidase activity // serine-type peptidase activity // hydrolase activity	not recorded // no biological data available // --- // inferred from electronic annotation // inferred from electronic annotation // inferred from electronic annotation	---	---	---	---	---	main	2.45257	2.7237	2.16501	3.03993	3.33883	2.73855	2.77052	2.71508
8144717	0.0311579	0.232	3.79	5.19	0.73	down	---	---	ENST00000384269	ENSEMBL	RNA, U6 small nuclear 842, pseudogene [gene_biotype:snRNA transcript_biotype:snRNA]	chr8	+	12901859	12901965	---	---	---	---	---	---	---	---	---	---	---	---	---	---	main	1.62063	2.40125	1.66665	2.68339	2.53446	1.98709	2.2885	2.02071
7951131	0.0327436	0.236	5.27	7.21	0.73	down	---	---	ENST00000410646	ENSEMBL	RNA, 5S ribosomal pseudogene 345 [gene_biotype:rRNA transcript_biotype:rRNA]	chr11	-	95573201	95573287	---	---	---	---	---	---	---	---	---	---	---	---	---	---	main	2.72718	1.82903	2.75215	2.52298	2.93261	2.98012	2.96418	2.27837
8076193	1.84e-05	0.0291	11.62	15.6	0.74	down	---	---	AK074445	GenBank	Homo sapiens cDNA FLJ23865 fis, clone LNG09225.	chr22	-	39570042	39570428	---	---	---	---	---	---	---	---	---	---	---	---	---	---	main	3.56305	3.54621	3.5455	3.93117	4.01967	3.9196	3.99072	3.50708
8093320	2.7e-05	0.0291	5.7	7.67	0.74	down	ZNF718	zinc finger protein 718	NM_001039127	RefSeq	Homo sapiens zinc finger protein 718 (ZNF718), transcript variant 1, mRNA.	chr4	+	53215	157777	GO:0006351 // GO:0006355 // GO:0006355 // GO:0006355	transcription, DNA-templated // regulation of transcription, DNA-templated // regulation of transcription, DNA-templated // regulation of transcription, DNA-templated	inferred from electronic annotation // not recorded // --- // inferred from electronic annotation	GO:0005634 // GO:0005622 // GO:0005634 // GO:0005634	nucleus // intracellular // nucleus // nucleus	not recorded // inferred from electronic annotation // --- // inferred from electronic annotation	GO:0000978 // GO:0046872 // GO:0000978 // GO:0003676 // GO:0003677	RNA polymerase II core promoter proximal region sequence-specific DNA binding // metal ion binding // RNA polymerase II core promoter proximal region sequence-specific DNA binding // nucleic acid binding // DNA binding	not recorded // inferred from electronic annotation // --- // inferred from electronic annotation // inferred from electronic annotation	---	---	---	---	---	main	2.55671	2.42553	2.53601	2.90996	3.02119	2.89694	2.94069	2.51806
8049528	3.15e-05	0.0293	121.6	164.8	0.74	down	LRRFIP1	leucine rich repeat (in FLII) interacting protein 1	NM_001137550	RefSeq	Homo sapiens leucine rich repeat (in FLII) interacting protein 1 (LRRFIP1), transcript variant 1, mRNA.	chr2	+	238626405	238626452	GO:0006351 // GO:0006357 // GO:0032481 // GO:0045087 // GO:0045892 // GO:0006355 // GO:0008150	transcription, DNA-templated // regulation of transcription from RNA polymerase II promoter // positive regulation of type I interferon production // innate immune response // negative regulation of transcription, DNA-templated // regulation of transcription, DNA-templated // biological_process	inferred from electronic annotation // traceable author statement // traceable author statement // traceable author statement // non-traceable author statement // inferred from electronic annotation // no biological data available	GO:0005634 // GO:0005737 // GO:0005829 // GO:0005856 // GO:0005886 // GO:0005575 // GO:0005634 // GO:0005634 // GO:0005737 // GO:0005737	nucleus // cytoplasm // cytosol // cytoskeleton // plasma membrane // cellular_component // nucleus // nucleus // cytoplasm // cytoplasm	non-traceable author statement // inferred from direct assay // traceable author statement // traceable author statement // inferred from direct assay // no biological data available // inferred from electronic annotation // traceable author statement // inferred from electronic annotation // traceable author statement	GO:0003677 // GO:0003725 // GO:0005515 // GO:0042803 // GO:0003677	DNA binding // double-stranded RNA binding // protein binding // protein homodimerization activity // DNA binding	inferred from direct assay // traceable author statement // inferred from physical interaction // inferred from direct assay // inferred from electronic annotation	---	---	---	---	---	main	6.98412	6.88443	6.92063	7.29393	7.40667	7.40415	7.28067	6.95905
7971813	9.38e-05	0.041	15.79	21.29	0.74	down	THSD1	thrombospondin type 1 domain containing 1	NM_018676	RefSeq	Homo sapiens thrombospondin, type I, domain containing 1 (THSD1), transcript variant 1, mRNA.	chr13	-	52934506	52980629	---	---	---	GO:0005576 // GO:0005737 // GO:0016021 // GO:0016020	extracellular region // cytoplasm // integral component of membrane // membrane	inferred from electronic annotation // inferred from direct assay // inferred from electronic annotation // inferred from electronic annotation	---	---	---	---	---	---	---	---	main	4.02102	4.05874	3.98437	4.36419	4.39111	4.34875	4.5373	3.84376
8082688	0.0001104	0.041	19.48	26.38	0.74	down	DNAJC13	DnaJ (Hsp40) homolog, subfamily C, member 13	NM_015268	RefSeq	Homo sapiens DnaJ (Hsp40) homolog, subfamily C, member 13 (DNAJC13), mRNA.	chr3	+	132136553	132257876	GO:0001649 // GO:0007032 // GO:0015031 // GO:1902954 // GO:2000641 // GO:0006810	osteoblast differentiation // endosome organization // protein transport // regulation of early endosome to recycling endosome transport // regulation of early endosome to late endosome transport // transport	inferred from direct assay // inferred from mutant phenotype // inferred from electronic annotation // inferred from mutant phenotype // inferred from mutant phenotype // inferred from electronic annotation	GO:0005737 // GO:0005765 // GO:0010008 // GO:0016020 // GO:0031901 // GO:0043231 // GO:0070062 // GO:0071203 // GO:0005768 // GO:0005769 // GO:0010008 // GO:0016020 // GO:0031901	cytoplasm // lysosomal membrane // endosome membrane // membrane // early endosome membrane // intracellular membrane-bounded organelle // extracellular exosome // WASH complex // endosome // early endosome // endosome membrane // membrane // early endosome membrane	inferred from direct assay // inferred from direct assay // inferred from direct assay // inferred from direct assay // inferred from direct assay // inferred from direct assay // inferred from direct assay // inferred from direct assay // inferred from electronic annotation // inferred from electronic annotation // inferred from electronic annotation // inferred from electronic annotation // inf…	GO:0005515	protein binding	inferred from physical interaction	---	---	---	---	---	main	4.22534	4.2137	4.37113	4.8086	4.81174	4.56966	4.66865	4.32461
7947740	0.000288	0.0504	14.13	18.97	0.74	down	---	---	---	---	---	chr11	-	46801064	46801333	---	---	---	---	---	---	---	---	---	---	---	---	---	---	main	3.88822	3.74015	3.74071	4.17689	4.22217	4.43115	4.14844	3.91106
8062211	0.0002886	0.0504	29.11	39.5	0.74	down	---	---	ENST00000424137	ENSEMBL	ribosome production factor 2 homolog pseudogene 1 [gene_biotype:processed_pseudogene transcript_biotype:processed_pseudogene]	chr20	+	34340769	34341542	---	---	---	---	---	---	---	---	---	---	---	---	---	---	main	4.75911	4.86792	4.94082	5.42369	5.37309	5.08375	5.29513	4.89282
8030908	0.0004143	0.0562	7.7	10.44	0.74	down	ZNF480	zinc finger protein 480	NM_001297624	RefSeq	Homo sapiens zinc finger protein 480 (ZNF480), transcript variant 2, mRNA.	chr19	+	52800443	52829175	GO:0006351 // GO:0006355 // GO:0006355 // GO:0006355	transcription, DNA-templated // regulation of transcription, DNA-templated // regulation of transcription, DNA-templated // regulation of transcription, DNA-templated	inferred from electronic annotation // not recorded // --- // inferred from electronic annotation	GO:0005654 // GO:0005737 // GO:0005622 // GO:0005634	nucleoplasm // cytoplasm // intracellular // nucleus	inferred from direct assay // inferred from direct assay // inferred from electronic annotation // inferred from electronic annotation	GO:0000977 // GO:0003700 // GO:0046872 // GO:0000977 // GO:0003676 // GO:0003700	RNA polymerase II regulatory region sequence-specific DNA binding // transcription factor activity, sequence-specific DNA binding // metal ion binding // RNA polymerase II regulatory region sequence-specific DNA binding // nucleic acid binding // transcription factor activity, sequence-specific DNA binding	not recorded // not recorded // inferred from electronic annotation // --- // inferred from electronic annotation // ---	---	---	---	---	---	main	2.84838	3.1518	2.90148	3.50684	3.21707	3.35285	3.45909	2.87473
7951554	0.0004862	0.0572	72.83	97.87	0.74	down	RDX	radixin	NM_001260492	RefSeq	Homo sapiens radixin (RDX), transcript variant 1, mRNA.	chr11	-	110100166	110167437	GO:0008360 // GO:0008361 // GO:0010628 // GO:0010737 // GO:0030033 // GO:0030335 // GO:0032231 // GO:0032487 // GO:0034111 // GO:0034260 // GO:0043087 // GO:0045176 // GO:0045184 // GO:0045792 // GO:0051693 // GO:0061028 // GO:0090002 // GO:0097067 // GO:1900027 // GO:1900087 // GO:1902115 // GO:1902966 // GO:1903364 // GO:1903392 // GO:2000643 // GO:0045184 // GO:0097067 // GO:1900087	regulation of cell shape // regulation of cell size // positive regulation of gene expression // protein kinase A signaling // microvillus assembly // positive regulation of cell migration // regulation of actin filament bundle assembly // regulation of Rap protein signal transduction // negative regulation of homotypic cell-cell adhesion // negative regulation of GTPase activity // regulation of…	inferred from mutant phenotype // inferred from genetic interaction // inferred from genetic interaction // inferred from sequence or structural similarity // inferred from electronic annotation // inferred from mutant phenotype // inferred from mutant phenotype // inferred from sequence or structural similarity // inferred from mutant phenotype // inferred from mutant phenotype // inferred from …	GO:0001726 // GO:0005615 // GO:0005886 // GO:0005886 // GO:0005902 // GO:0005925 // GO:0016324 // GO:0019898 // GO:0030027 // GO:0030175 // GO:0030864 // GO:0032154 // GO:0032420 // GO:0043209 // GO:0070062 // GO:0071944 // GO:0005737 // GO:0005856 // GO:0005886 // GO:0005902 // GO:0016020 // GO:0030027 // GO:0030175 // GO:0030864 // GO:0045177	ruffle // extracellular space // plasma membrane // plasma membrane // microvillus // focal adhesion // apical plasma membrane // extrinsic component of membrane // lamellipodium // filopodium // cortical actin cytoskeleton // cleavage furrow // stereocilium // myelin sheath // extracellular exosome // cell periphery // cytoplasm // cytoskeleton // plasma membrane // microvillus // membrane // la…	inferred from electronic annotation // inferred from direct assay // inferred from direct assay // inferred from sequence or structural similarity // inferred from sequence or structural similarity // inferred from direct assay // inferred from direct assay // inferred from electronic annotation // inferred from sequence or structural similarity // inferred from sequence or structural similarity …	GO:0003779 // GO:0005515 // GO:0019904 // GO:0042803 // GO:0044822 // GO:0051018 // GO:0051117 // GO:0003779 // GO:0008092 // GO:0042803	actin binding // protein binding // protein domain specific binding // protein homodimerization activity // poly(A) RNA binding // protein kinase A binding // ATPase binding // actin binding // cytoskeletal protein binding // protein homodimerization activity	inferred from direct assay // inferred from physical interaction // inferred from electronic annotation // inferred from sequence or structural similarity // inferred from direct assay // inferred from sequence or structural similarity // inferred from physical interaction // inferred from electronic annotation // inferred from electronic annotation // inferred from electronic annotation	---	---	---	---	---	main	6.3137	6.20461	6.2614	6.51314	6.46298	6.63473	6.80275	6.01029
8174105	0.0005226	0.0581	5.38	7.27	0.74	down	NXF5	nuclear RNA export factor 5	NM_032946	RefSeq	Homo sapiens nuclear RNA export factor 5 (NXF5), transcript variant 1, mRNA.	chrX	-	101087085	101112549	GO:0006406 // GO:0007275 // GO:0016973 // GO:0050658 // GO:0006406 // GO:0006810 // GO:0016973 // GO:0051028	mRNA export from nucleus // multicellular organismal development // poly(A)+ mRNA export from nucleus // RNA transport // mRNA export from nucleus // transport // poly(A)+ mRNA export from nucleus // mRNA transport	inferred from direct assay // inferred from expression pattern // not recorded // inferred from direct assay // inferred from electronic annotation // inferred from electronic annotation // --- // inferred from electronic annotation	GO:0005634 // GO:0005737 // GO:0005634 // GO:0005737	nucleus // cytoplasm // nucleus // cytoplasm	inferred from direct assay // inferred from direct assay // inferred from electronic annotation // inferred from electronic annotation	GO:0000166 // GO:0003723 // GO:0005515 // GO:0044822 // GO:0003723 // GO:0044822	nucleotide binding // RNA binding // protein binding // poly(A) RNA binding // RNA binding // poly(A) RNA binding	inferred from electronic annotation // inferred from direct assay // inferred from physical interaction // not recorded // inferred from electronic annotation // ---	---	---	---	---	---	main	2.3888	2.33271	2.36356	2.89576	2.96178	2.94998	2.64957	2.61813
8173549	0.0006225	0.0624	3.99	5.41	0.74	down	---	---	ENST00000410878	ENSEMBL	RNA, U2 small nuclear 68, pseudogene [gene_biotype:snRNA transcript_biotype:snRNA]	chrX	-	71596829	71597019	---	---	---	---	---	---	---	---	---	---	---	---	---	---	main	2.12289	1.82626	1.9364	2.30038	2.65246	2.44222	2.34489	2.09297
8001531	0.0006558	0.0629	356.8	484.37	0.74	down	MT1G	metallothionein 1G	NM_001301267	RefSeq	Homo sapiens metallothionein 1G (MT1G), transcript variant 2, mRNA.	chr16	-	56700648	56701977	GO:0030224 // GO:0035924 // GO:0042117 // GO:0045926 // GO:0071276 // GO:0071280 // GO:0071294 // GO:0071294	monocyte differentiation // cellular response to vascular endothelial growth factor stimulus // monocyte activation // negative regulation of growth // cellular response to cadmium ion // cellular response to copper ion // cellular response to zinc ion // cellular response to zinc ion	non-traceable author statement // inferred from expression pattern // non-traceable author statement // inferred from direct assay // inferred from expression pattern // inferred from expression pattern // inferred from direct assay // inferred from expression pattern	GO:0005634 // GO:0005737 // GO:0048471	nucleus // cytoplasm // perinuclear region of cytoplasm	inferred from direct assay // inferred from direct assay // inferred from direct assay	GO:0005515 // GO:0008270 // GO:0046872	protein binding // zinc ion binding // metal ion binding	inferred from physical interaction // inferred from direct assay // inferred from electronic annotation	---	---	---	---	---	main	8.66161	8.3385	8.54357	8.73283	9.10512	8.82138	8.97992	8.42181
7951089	0.0008668	0.0665	4.43	5.98	0.74	down	---	---	NONHSAT023778	NONCODE	Non-coding transcript identified by NONCODE	chr11	-	95206438	95206538	---	---	---	---	---	---	---	---	---	---	---	---	---	---	main	2.27611	2.13212	2.23905	2.44293	2.60031	2.50075	2.79296	1.95394
8128712	0.0013121	0.0745	7.24	9.75	0.74	down	---	---	ENST00000363074	ENSEMBL	RNA, U6 small nuclear 653, pseudogene [gene_biotype:snRNA transcript_biotype:snRNA]	chr6	-	109380712	109380817	---	---	---	---	---	---	---	---	---	---	---	---	---	---	main	2.85098	2.7328	3.09007	3.27676	3.06007	3.3895	3.40886	2.73172
8043861	0.0014755	0.0784	27.89	37.52	0.74	down	EIF5B	eukaryotic translation initiation factor 5B	NM_015904	RefSeq	Homo sapiens eukaryotic translation initiation factor 5B (EIF5B), mRNA.	chr2	+	99953834	100016728	GO:0006412 // GO:0006413 // GO:0006446 // GO:0006446 // GO:0010467 // GO:0044267 // GO:0006412 // GO:0006413	translation // translational initiation // regulation of translational initiation // regulation of translational initiation // gene expression // cellular protein metabolic process // translation // translational initiation	traceable author statement // traceable author statement // inferred from direct assay // non-traceable author statement // traceable author statement // traceable author statement // inferred from electronic annotation // inferred from electronic annotation	GO:0005634 // GO:0005737 // GO:0005829 // GO:0005737	nucleus // cytoplasm // cytosol // cytoplasm	inferred from direct assay // inferred from direct assay // traceable author statement // inferred from electronic annotation	GO:0003743 // GO:0003743 // GO:0003924 // GO:0005515 // GO:0005525 // GO:0044822 // GO:0000166 // GO:0003743 // GO:0003924 // GO:0003924	translation initiation factor activity // translation initiation factor activity // GTPase activity // protein binding // GTP binding // poly(A) RNA binding // nucleotide binding // translation initiation factor activity // GTPase activity // GTPase activity	inferred from direct assay // non-traceable author statement // not recorded // inferred from physical interaction // inferred from electronic annotation // inferred from direct assay // inferred from electronic annotation // inferred from electronic annotation // --- // inferred from electronic annotation	GenMAPP	Translation_Factors	---	---	---	main	4.61795	4.93447	4.80792	5.44478	5.00375	5.28272	5.15918	4.85807
7983123	0.0016311	0.0816	10.25	13.85	0.74	down	HAUS2	HAUS augmin like complex subunit 2	NM_001130447	RefSeq	Homo sapiens HAUS augmin-like complex, subunit 2 (HAUS2), transcript variant 2, mRNA.	chr15	+	42841035	42860042	GO:0000086 // GO:0000278 // GO:0006996 // GO:0007067 // GO:0051225 // GO:0051297 // GO:0051301 // GO:0007049 // GO:0031023 // GO:0051225 // GO:0051297	G2/M transition of mitotic cell cycle // mitotic cell cycle // organelle organization // mitotic nuclear division // spindle assembly // centrosome organization // cell division // cell cycle // microtubule organizing center organization // spindle assembly // centrosome organization	traceable author statement // traceable author statement // traceable author statement // inferred from electronic annotation // inferred from mutant phenotype // inferred from mutant phenotype // inferred from electronic annotation // inferred from electronic annotation // inferred from electronic annotation // inferred from electronic annotation // inferred from electronic annotation	GO:0005654 // GO:0005737 // GO:0005794 // GO:0005813 // GO:0005829 // GO:0005876 // GO:0070652 // GO:0005737 // GO:0005815 // GO:0005819 // GO:0005856 // GO:0005874 // GO:0070652	nucleoplasm // cytoplasm // Golgi apparatus // centrosome // cytosol // spindle microtubule // HAUS complex // cytoplasm // microtubule organizing center // spindle // cytoskeleton // microtubule // HAUS complex	inferred from direct assay // inferred from direct assay // inferred from direct assay // inferred from direct assay // traceable author statement // inferred from electronic annotation // inferred from direct assay // inferred from electronic annotation // inferred from electronic annotation // inferred from electronic annotation // inferred from electronic annotation // inferred from electronic…	GO:0003674	molecular_function	no biological data available	---	---	---	---	---	main	3.11651	3.42087	3.36407	4.05446	3.72268	3.75483	3.62773	3.52824
8124059	0.001655	0.0818	21.2	28.53	0.74	down	NUP153	nucleoporin 153kDa	NM_001278209	RefSeq	Homo sapiens nucleoporin 153kDa (NUP153), transcript variant 1, mRNA.	chr6	-	17615268	17706818	GO:0000278 // GO:0005975 // GO:0007077 // GO:0008033 // GO:0008645 // GO:0010467 // GO:0010827 // GO:0015031 // GO:0015758 // GO:0016032 // GO:0016925 // GO:0019048 // GO:0019054 // GO:0019058 // GO:0019083 // GO:0019221 // GO:0031047 // GO:0034605 // GO:0043687 // GO:0044267 // GO:0044281 // GO:0046718 // GO:0046832 // GO:0051028 // GO:0051292 // GO:0055085 // GO:0075732 // GO:1900034 // GO:0006…	mitotic cell cycle // carbohydrate metabolic process // mitotic nuclear envelope disassembly // tRNA processing // hexose transport // gene expression // regulation of glucose transport // protein transport // glucose transport // viral process // protein sumoylation // modulation by virus of host morphology or physiology // modulation by virus of host process // viral life cycle // viral transcr…	traceable author statement // traceable author statement // traceable author statement // traceable author statement // traceable author statement // traceable author statement // traceable author statement // inferred from electronic annotation // traceable author statement // traceable author statement // traceable author statement // traceable author statement // traceable author statement // …	GO:0005643 // GO:0005652 // GO:0005654 // GO:0005730 // GO:0005737 // GO:0031965 // GO:0034399 // GO:0042405 // GO:0044615 // GO:0005634 // GO:0005643 // GO:0005643 // GO:0016020 // GO:0031965 // GO:0043234	nuclear pore // nuclear lamina // nucleoplasm // nucleolus // cytoplasm // nuclear membrane // nuclear periphery // nuclear inclusion body // nuclear pore nuclear basket // nucleus // nuclear pore // nuclear pore // membrane // nuclear membrane // protein complex	inferred from direct assay // inferred from electronic annotation // traceable author statement // inferred from direct assay // inferred from direct assay // inferred from direct assay // inferred from direct assay // inferred from direct assay // inferred from direct assay // inferred from electronic annotation // inferred from electronic annotation // traceable author statement // inferred fro…	GO:0003677 // GO:0005215 // GO:0005487 // GO:0005515 // GO:0008270 // GO:0008536 // GO:0017056 // GO:0042802 // GO:0043495 // GO:0046872	DNA binding // transporter activity // nucleocytoplasmic transporter activity // protein binding // zinc ion binding // Ran GTPase binding // structural constituent of nuclear pore // identical protein binding // protein anchor // metal ion binding	inferred from electronic annotation // traceable author statement // inferred from direct assay // inferred from physical interaction // inferred from electronic annotation // inferred from electronic annotation // inferred from mutant phenotype // inferred from physical interaction // inferred from mutant phenotype // inferred from electronic annotation	---	---	---	---	---	main	4.53394	4.29187	4.24069	4.73381	5.05	4.86659	4.67636	4.56573
8133202	0.001703	0.0828	6.97	9.41	0.74	down	TYW1	tRNA-yW synthesizing protein 1 homolog (S. cerevisiae)	NM_018264	RefSeq	Homo sapiens tRNA-yW synthesizing protein 1 homolog (S. cerevisiae) (TYW1), mRNA.	chr7	+	66461817	66704501	GO:0006400 // GO:0008033 // GO:0010467 // GO:0055114 // GO:0008033 // GO:0008152	tRNA modification // tRNA processing // gene expression // oxidation-reduction process // tRNA processing // metabolic process	traceable author statement // traceable author statement // traceable author statement // inferred from electronic annotation // inferred from electronic annotation // inferred from electronic annotation	---	---	---	GO:0005506 // GO:0010181 // GO:0016829 // GO:0051539 // GO:0000166 // GO:0003824 // GO:0046872 // GO:0051536	iron ion binding // FMN binding // lyase activity // 4 iron, 4 sulfur cluster binding // nucleotide binding // catalytic activity // metal ion binding // iron-sulfur cluster binding	inferred from electronic annotation // inferred from electronic annotation // inferred from electronic annotation // inferred from electronic annotation // inferred from electronic annotation // inferred from electronic annotation // inferred from electronic annotation // inferred from electronic annotation	---	---	---	---	---	main	2.75492	2.52265	2.95467	3.28575	3.19463	3.39148	3.06892	2.9669
7908178	0.0027459	0.0985	4.64	6.24	0.74	down	SWT1	SWT1 RNA endoribonuclease homolog	NM_001105518	RefSeq	Homo sapiens SWT1 RNA endoribonuclease homolog (SWT1), transcript variant 2, mRNA.	chr1	+	185126212	185260897	---	---	---	---	---	---	---	---	---	---	---	---	---	---	main	1.99008	2.38789	2.11746	2.88316	2.68642	2.51001	2.48537	2.36928
8112841	0.0031568	0.103	6.32	8.54	0.74	down	HOMER1	homer scaffolding protein 1	NM_001277077	RefSeq	Homo sapiens homer scaffolding protein 1 (HOMER1), transcript variant 2, mRNA.	chr5	-	78669786	78809700	GO:0003009 // GO:0007206 // GO:0007268 // GO:0007623 // GO:0009967 // GO:0035094 // GO:0035418 // GO:0048148 // GO:0048741 // GO:0048875 // GO:0051592 // GO:0051928 // GO:0090279 // GO:2001256 // GO:2001257 // GO:0007216 // GO:0042220 // GO:2001256 // GO:2001257	skeletal muscle contraction // phospholipase C-activating G-protein coupled glutamate receptor signaling pathway // synaptic transmission // circadian rhythm // positive regulation of signal transduction // response to nicotine // protein localization to synapse // behavioral response to cocaine // skeletal muscle fiber development // chemical homeostasis within a tissue // response to calcium io…	inferred from electronic annotation // traceable author statement // traceable author statement // inferred from electronic annotation // inferred by curator // inferred from electronic annotation // inferred from electronic annotation // inferred from electronic annotation // inferred from electronic annotation // inferred from electronic annotation // inferred from direct assay // inferred from…	GO:0030018 // GO:0030054 // GO:0030424 // GO:0043025 // GO:0043034 // GO:0043198 // GO:0045177 // GO:0045211 // GO:0060076 // GO:0097481 // GO:0005737 // GO:0005886 // GO:0014069 // GO:0016020 // GO:0030425 // GO:0043005 // GO:0045202 // GO:0097481 // GO:0097481	Z disc // cell junction // axon // neuronal cell body // costamere // dendritic shaft // apical part of cell // postsynaptic membrane // excitatory synapse // neuronal postsynaptic density // cytoplasm // plasma membrane // postsynaptic density // membrane // dendrite // neuron projection // synapse // neuronal postsynaptic density // neuronal postsynaptic density	inferred from electronic annotation // inferred from electronic annotation // inferred from electronic annotation // inferred from electronic annotation // inferred from electronic annotation // inferred from electronic annotation // inferred from electronic annotation // inferred from electronic annotation // inferred from electronic annotation // not recorded // inferred from electronic annotat…	GO:0005515 // GO:0031802 // GO:0032947 // GO:0035256 // GO:0035591 // GO:0042802 // GO:0044325 // GO:0046982 // GO:0097110 // GO:0005102 // GO:0035256 // GO:0035256	protein binding // type 5 metabotropic glutamate receptor binding // protein complex scaffold // G-protein coupled glutamate receptor binding // signaling adaptor activity // identical protein binding // ion channel binding // protein heterodimerization activity // scaffold protein binding // receptor binding // G-protein coupled glutamate receptor binding // G-protein coupled glutamate receptor …	inferred from physical interaction // inferred from electronic annotation // inferred from electronic annotation // not recorded // inferred by curator // inferred from electronic annotation // inferred from physical interaction // inferred from electronic annotation // inferred from electronic annotation // inferred from electronic annotation // --- // inferred from electronic annotation	---	---	---	---	---	main	2.50902	2.76331	2.85786	3.26162	3.10097	2.78552	3.23142	2.50574
8165667	0.0035537	0.105	42.66	57.45	0.74	down	---	---	ENST00000387421	ENSEMBL	mitochondrially encoded tRNA lysine [gene_biotype:Mt_tRNA transcript_biotype:Mt_tRNA]	chrM	+	8296	8365	---	---	---	---	---	---	---	---	---	---	---	---	---	---	main	5.68687	5.47019	5.28554	5.59837	5.81708	5.82623	6.10862	5.25145
7896752	0.0035621	0.105	42.66	57.45	0.74	down	---	---	ENST00000387421	ENSEMBL	mitochondrially encoded tRNA lysine [gene_biotype:Mt_tRNA transcript_biotype:Mt_tRNA]	chr1	+	568844	568913	---	---	---	---	---	---	---	---	---	---	---	---	---	---	main	5.68687	5.47019	5.28554	5.59837	5.81708	5.82623	6.10862	5.25145
8154225	0.0040315	0.109	2.5	3.4	0.74	down	---	---	---	---	---	chr9	+	5109364	5109421	---	---	---	---	---	---	---	---	---	---	---	---	---	---	main	1.52764	1.16887	1.50154	1.56067	1.66712	1.84858	1.98856	1.11512
7918379	0.0056425	0.123	15.43	20.73	0.74	down	GSTM3	glutathione S-transferase mu 3 (brain)	NM_000849	RefSeq	Homo sapiens glutathione S-transferase mu 3 (brain) (GSTM3), transcript variant 1, mRNA.	chr1	-	110276554	110283660	GO:0006749 // GO:0006805 // GO:0008065 // GO:0018916 // GO:0042178 // GO:0043627 // GO:0044281 // GO:0070458 // GO:1901687 // GO:0008152	glutathione metabolic process // xenobiotic metabolic process // establishment of blood-nerve barrier // nitrobenzene metabolic process // xenobiotic catabolic process // response to estrogen // small molecule metabolic process // cellular detoxification of nitrogen compound // glutathione derivative biosynthetic process // metabolic process	inferred from direct assay // traceable author statement // traceable author statement // inferred from direct assay // inferred from direct assay // inferred from expression pattern // traceable author statement // inferred from direct assay // traceable author statement // inferred from electronic annotation	GO:0005634 // GO:0005737 // GO:0005829 // GO:0035686 // GO:0070062 // GO:0005737	nucleus // cytoplasm // cytosol // sperm fibrous sheath // extracellular exosome // cytoplasm	inferred from direct assay // inferred from direct assay // traceable author statement // inferred from electronic annotation // inferred from direct assay // inferred from electronic annotation	GO:0004364 // GO:0019899 // GO:0042802 // GO:0042803 // GO:0042803 // GO:0043295 // GO:0004364 // GO:0004364 // GO:0016740 // GO:0005515	glutathione transferase activity // enzyme binding // identical protein binding // protein homodimerization activity // protein homodimerization activity // glutathione binding // glutathione transferase activity // glutathione transferase activity // transferase activity // protein binding	inferred from direct assay // inferred from physical interaction // inferred from physical interaction // inferred from direct assay // inferred from physical interaction // inferred from direct assay // inferred from electronic annotation // traceable author statement // inferred from electronic annotation // inferred from physical interaction	GenMAPP // HumanCyc	Circadian_Exercise // PWY-4061	---	---	---	main	4.18207	4.01414	3.70752	4.15029	4.25931	4.63936	4.44566	3.88696
8106528	0.0101928	0.152	9.93	13.34	0.74	down	---	---	ENST00000482584	ENSEMBL	havana:known chromosome:GRCh38:5:79510434:79510919:1 gene:ENSG00000213755 gene_biotype:processed_pseudogene transcript_biotype:processed_pseudogene	chr5	+	78806257	78806478	---	---	---	---	---	---	---	---	---	---	---	---	---	---	main	3.52937	2.90657	3.39209	3.5154	3.87735	3.93385	3.62779	3.40901
8165692	0.020009	0.194	10.29	13.93	0.74	down	---	---	ENST00000387460	ENSEMBL	mitochondrially encoded tRNA threonine [gene_biotype:Mt_tRNA transcript_biotype:Mt_tRNA]	chrM	+	15889	15954	---	---	---	---	---	---	---	---	---	---	---	---	---	---	main	3.68095	3.26031	3.4775	3.52225	3.63372	3.84174	4.19925	3.03132
8142324	0.0219309	0.201	13.45	18.29	0.74	down	THAP5	THAP domain containing 5	NM_001130475	RefSeq	Homo sapiens THAP domain containing 5 (THAP5), transcript variant 1, mRNA.	chr7	-	108202965	108210167	GO:0007049 // GO:0045786	cell cycle // negative regulation of cell cycle	inferred from electronic annotation // inferred from mutant phenotype	GO:0005634 // GO:0005634	nucleus // nucleus	inferred from direct assay // inferred from electronic annotation	GO:0002020 // GO:0003677 // GO:0046872 // GO:0003676	protease binding // DNA binding // metal ion binding // nucleic acid binding	inferred from physical interaction // inferred from electronic annotation // inferred from electronic annotation // inferred from electronic annotation	---	---	---	---	---	main	4.06227	3.31791	4.0366	3.88806	4.28978	4.22638	4.36854	3.57285
7963235	0.0305081	0.23	17.82	23.93	0.74	down	CSRNP2	cysteine-serine-rich nuclear protein 2	NM_030809	RefSeq	Homo sapiens cysteine-serine-rich nuclear protein 2 (CSRNP2), transcript variant 1, mRNA.	chr12	-	51454990	51477336	GO:0006366 // GO:0006915 // GO:0010923 // GO:0045944 // GO:0006351 // GO:0006355 // GO:0045944	transcription from RNA polymerase II promoter // apoptotic process // negative regulation of phosphatase activity // positive regulation of transcription from RNA polymerase II promoter // transcription, DNA-templated // regulation of transcription, DNA-templated // positive regulation of transcription from RNA polymerase II promoter	inferred from electronic annotation // inferred from electronic annotation // inferred from direct assay // inferred from sequence or structural similarity // inferred from electronic annotation // inferred from electronic annotation // inferred from electronic annotation	GO:0005634 // GO:0005634 // GO:0005634	nucleus // nucleus // nucleus	inferred from direct assay // inferred from sequence or structural similarity // inferred from electronic annotation	GO:0001228 // GO:0003700 // GO:0005515 // GO:0019902 // GO:0043565 // GO:0003677 // GO:0003700	transcriptional activator activity, RNA polymerase II transcription regulatory region sequence-specific binding // transcription factor activity, sequence-specific DNA binding // protein binding // phosphatase binding // sequence-specific DNA binding // DNA binding // transcription factor activity, sequence-specific DNA binding	inferred from electronic annotation // inferred from sequence or structural similarity // inferred from physical interaction // inferred from direct assay // inferred from electronic annotation // inferred from electronic annotation // inferred from electronic annotation	---	---	---	---	---	main	4.22603	4.015	3.81305	4.53557	4.71872	4.88183	4.18715	4.5756
8084878	0.0411697	0.262	2.94	3.97	0.74	down	---	---	NONHSAT094016	NONCODE	Non-coding transcript identified by NONCODE	chr3	+	193341977	193342088	---	---	---	---	---	---	---	---	---	---	---	---	---	---	main	1.6041	1.04191	1.65723	1.95015	2.43735	1.94948	1.61233	1.91947
8038967	2.02e-05	0.0291	6.15	8.18	0.75	down	ZNF83	zinc finger protein 83	NM_001105549	RefSeq	Homo sapiens zinc finger protein 83 (ZNF83), transcript variant 1, mRNA.	chr19	-	53115264	53141638	GO:0006351 // GO:0006355 // GO:0006355 // GO:0006355	transcription, DNA-templated // regulation of transcription, DNA-templated // regulation of transcription, DNA-templated // regulation of transcription, DNA-templated	inferred from electronic annotation // not recorded // --- // inferred from electronic annotation	GO:0005634	nucleus	inferred from electronic annotation	GO:0003677 // GO:0003700 // GO:0005515 // GO:0046872 // GO:0003676 // GO:0003700	DNA binding // transcription factor activity, sequence-specific DNA binding // protein binding // metal ion binding // nucleic acid binding // transcription factor activity, sequence-specific DNA binding	inferred from electronic annotation // not recorded // inferred from physical interaction // inferred from electronic annotation // inferred from electronic annotation // ---	---	---	---	---	---	main	2.6069	2.55909	2.66158	3.05917	3.00272	3.06512	3.00837	2.65153
7954173	3.75e-05	0.0301	56.25	75.2	0.75	down	STRAP	serine/threonine kinase receptor associated protein	NM_007178	RefSeq	Homo sapiens serine/threonine kinase receptor associated protein (STRAP), mRNA.	chr12	+	16035333	16056699	GO:0000122 // GO:0000387 // GO:0007179 // GO:0010633 // GO:0010719 // GO:0030277 // GO:0030512 // GO:0030512 // GO:0050680 // GO:0060394 // GO:0006397 // GO:0008380 // GO:0016310	negative regulation of transcription from RNA polymerase II promoter // spliceosomal snRNP assembly // transforming growth factor beta receptor signaling pathway // negative regulation of epithelial cell migration // negative regulation of epithelial to mesenchymal transition // maintenance of gastrointestinal epithelium // negative regulation of transforming growth factor beta receptor signaling…	inferred from electronic annotation // inferred from direct assay // traceable author statement // inferred from mutant phenotype // inferred from mutant phenotype // inferred from mutant phenotype // inferred from mutant phenotype // traceable author statement // inferred from mutant phenotype // inferred from mutant phenotype // inferred from electronic annotation // inferred from electronic an…	GO:0005634 // GO:0005737 // GO:0005829 // GO:0005829 // GO:0032797 // GO:0034719 // GO:0005737	nucleus // cytoplasm // cytosol // cytosol // SMN complex // SMN-Sm protein complex // cytoplasm	inferred from electronic annotation // inferred from direct assay // inferred from direct assay // traceable author statement // inferred from direct assay // inferred from direct assay // inferred from electronic annotation	GO:0005102 // GO:0005515 // GO:0044822 // GO:0016301	receptor binding // protein binding // poly(A) RNA binding // kinase activity	inferred from electronic annotation // inferred from physical interaction // inferred from direct assay // inferred from electronic annotation	---	---	---	---	---	main	5.87422	5.74819	5.79006	6.19226	6.20587	6.32094	6.17404	5.88414
8058221	9.5e-05	0.041	17.9	23.78	0.75	down	TRAK2	trafficking protein, kinesin binding 2	NM_015049	RefSeq	Homo sapiens trafficking protein, kinesin binding 2 (TRAK2), mRNA.	chr2	-	202241930	202316270	GO:0006357 // GO:0006493 // GO:0006605 // GO:0006810	regulation of transcription from RNA polymerase II promoter // protein O-linked glycosylation // protein targeting // transport	inferred from electronic annotation // inferred from electronic annotation // inferred from electronic annotation // inferred from electronic annotation	GO:0005634 // GO:0005737 // GO:0005739 // GO:0005769 // GO:0005886 // GO:0005737 // GO:0005739 // GO:0005768 // GO:0005886	nucleus // cytoplasm // mitochondrion // early endosome // plasma membrane // cytoplasm // mitochondrion // endosome // plasma membrane	inferred from electronic annotation // inferred from sequence or structural similarity // inferred from sequence or structural similarity // inferred from electronic annotation // inferred from sequence or structural similarity // inferred from electronic annotation // inferred from electronic annotation // inferred from electronic annotation // inferred from electronic annotation	GO:0005102 // GO:0005515 // GO:0019899 // GO:0050811 // GO:0005102 // GO:0050811	receptor binding // protein binding // enzyme binding // GABA receptor binding // receptor binding // GABA receptor binding	inferred from sequence or structural similarity // inferred from physical interaction // inferred from electronic annotation // non-traceable author statement // inferred from electronic annotation // inferred from electronic annotation	---	---	---	---	---	main	4.16873	4.29343	4.07387	4.59084	4.48274	4.59016	4.61565	4.10827
7954008	0.0001732	0.0457	2.33	3.08	0.75	down	---	---	---	---	---	chr12	+	12275468	12275543	---	---	---	---	---	---	---	---	---	---	---	---	---	---	main	1.3319	1.18518	1.11975	1.50445	1.70205	1.68703	1.60998	1.2363
8069985	0.0003627	0.0551	44.51	59.58	0.75	down	SNORA80A	small nucleolar RNA, H/ACA box 80A	NR_002996	RefSeq	Homo sapiens small nucleolar RNA, H/ACA box 80A (SNORA80A), small nucleolar RNA.	chr21	-	33749496	33749628	---	---	---	---	---	---	---	---	---	---	---	---	---	---	main	5.46651	5.36072	5.70075	5.89225	5.85597	5.82465	5.9638	5.41164
8138401	0.0004096	0.0562	23.01	30.68	0.75	down	SNX13	sorting nexin 13	NM_015132	RefSeq	Homo sapiens sorting nexin 13 (SNX13), mRNA.	chr7	-	17831656	17980131	GO:0006886 // GO:0009968 // GO:0043547 // GO:0006810 // GO:0015031	intracellular protein transport // negative regulation of signal transduction // positive regulation of GTPase activity // transport // protein transport	inferred from mutant phenotype // inferred from electronic annotation // inferred from direct assay // inferred from electronic annotation // inferred from electronic annotation	GO:0005769 // GO:0031901 // GO:0005768 // GO:0016020 // GO:0016021	early endosome // early endosome membrane // endosome // membrane // integral component of membrane	inferred from direct assay // inferred from electronic annotation // inferred from electronic annotation // inferred from electronic annotation // inferred from electronic annotation	GO:0032266 // GO:0035091 // GO:0008289 // GO:0035091	phosphatidylinositol-3-phosphate binding // phosphatidylinositol binding // lipid binding // phosphatidylinositol binding	inferred from direct assay // inferred from direct assay // inferred from electronic annotation // inferred from electronic annotation	---	---	---	---	---	main	4.44892	4.70706	4.388	5.02248	4.81018	5.00189	4.89647	4.55502
8089652	0.0004966	0.0572	52.38	70.15	0.75	down	NAA50	N(alpha)-acetyltransferase 50, NatE catalytic subunit	NM_001308445	RefSeq	Homo sapiens N(alpha)-acetyltransferase 50, NatE catalytic subunit (NAA50), transcript variant 2, mRNA.	chr3	-	113437840	113465096	GO:0006474 // GO:0043967 // GO:0071962 // GO:0008152	N-terminal protein amino acid acetylation // histone H4 acetylation // mitotic sister chromatid cohesion, centromeric // metabolic process	traceable author statement // inferred from direct assay // inferred from direct assay // inferred from electronic annotation	GO:0005737 // GO:0031415 // GO:0070062 // GO:0005737	cytoplasm // NatA complex // extracellular exosome // cytoplasm	inferred from direct assay // inferred from direct assay // inferred from direct assay // inferred from electronic annotation	GO:0004596 // GO:0005515 // GO:0010485 // GO:0052858 // GO:0008080 // GO:0016740 // GO:0016746	peptide alpha-N-acetyltransferase activity // protein binding // H4 histone acetyltransferase activity // peptidyl-lysine N-acetyltransferase activity, acting on acetyl phosphate as donor // N-acetyltransferase activity // transferase activity // transferase activity, transferring acyl groups	inferred from direct assay // inferred from physical interaction // inferred from direct assay // inferred from direct assay // inferred from electronic annotation // inferred from electronic annotation // inferred from electronic annotation	---	---	---	---	---	main	5.68307	5.93475	5.56874	6.19487	5.96747	6.17407	6.15265	5.71169
8017776	0.0008929	0.0669	26.7	35.58	0.75	down	HELZ	helicase with zinc finger	NM_014877	RefSeq	Homo sapiens helicase with zinc finger (HELZ), mRNA.	chr17	-	65073689	65241312	GO:0008152	metabolic process	inferred from electronic annotation	GO:0005634 // GO:0016020 // GO:0016020	nucleus // membrane // membrane	inferred from electronic annotation // inferred from direct assay // ---	GO:0004386 // GO:0005524 // GO:0044822 // GO:0046872 // GO:0000166 // GO:0016787 // GO:0005515 // GO:0044822	helicase activity // ATP binding // poly(A) RNA binding // metal ion binding // nucleotide binding // hydrolase activity // protein binding // poly(A) RNA binding	inferred from electronic annotation // inferred from electronic annotation // inferred from direct assay // inferred from electronic annotation // inferred from electronic annotation // inferred from electronic annotation // inferred from physical interaction // ---	---	---	---	---	---	main	4.63036	4.79841	4.73899	5.2772	4.90542	5.30333	5.09359	4.79501
7926851	0.0009768	0.0687	26.53	35.53	0.75	down	WAC	WW domain containing adaptor with coiled-coil	NM_016628	RefSeq	Homo sapiens WW domain containing adaptor with coiled-coil (WAC), transcript variant 1, mRNA.	chr10	+	28821422	28909928	GO:0006351 // GO:0006974 // GO:0010390 // GO:0016239 // GO:0032435 // GO:0044783 // GO:0045893 // GO:0071894 // GO:0006355 // GO:0016568	transcription, DNA-templated // cellular response to DNA damage stimulus // histone monoubiquitination // positive regulation of macroautophagy // negative regulation of proteasomal ubiquitin-dependent protein catabolic process // G1 DNA damage checkpoint // positive regulation of transcription, DNA-templated // histone H2B conserved C-terminal lysine ubiquitination // regulation of transcription…	inferred from electronic annotation // inferred from mutant phenotype // inferred from mutant phenotype // inferred from mutant phenotype // inferred from mutant phenotype // inferred from mutant phenotype // inferred from mutant phenotype // inferred from mutant phenotype // inferred from electronic annotation // inferred from electronic annotation	GO:0005634 // GO:0005654 // GO:0005681 // GO:0016607 // GO:0005634	nucleus // nucleoplasm // spliceosomal complex // nuclear speck // nucleus	traceable author statement // inferred from direct assay // inferred from electronic annotation // inferred from electronic annotation // inferred from electronic annotation	GO:0000993 // GO:0003682 // GO:0005515	RNA polymerase II core binding // chromatin binding // protein binding	inferred from direct assay // inferred from direct assay // inferred from physical interaction	---	---	---	---	---	main	4.60156	4.78923	4.90071	5.28087	5.1126	4.93834	5.23205	4.63572
8160637	0.0011835	0.0733	36.98	49.37	0.75	down	B4GALT1	UDP-Gal:betaGlcNAc beta 1,4- galactosyltransferase, polypeptide 1	NM_001497	RefSeq	Homo sapiens UDP-Gal:betaGlcNAc beta 1,4- galactosyltransferase, polypeptide 1 (B4GALT1), mRNA.	chr9	-	33104079	33167354	GO:0002064 // GO:0002526 // GO:0005975 // GO:0005989 // GO:0006012 // GO:0006487 // GO:0007155 // GO:0007219 // GO:0007338 // GO:0007339 // GO:0007341 // GO:0008285 // GO:0009312 // GO:0009312 // GO:0018146 // GO:0018279 // GO:0030198 // GO:0030203 // GO:0030879 // GO:0032504 // GO:0042339 // GO:0043687 // GO:0044267 // GO:0044281 // GO:0045136 // GO:0048754 // GO:0050900 // GO:0051270 // GO:0060…	epithelial cell development // acute inflammatory response // carbohydrate metabolic process // lactose biosynthetic process // galactose metabolic process // protein N-linked glycosylation // cell adhesion // Notch signaling pathway // single fertilization // binding of sperm to zona pellucida // penetration of zona pellucida // negative regulation of cell proliferation // oligosaccharide biosyn…	inferred from electronic annotation // inferred from electronic annotation // traceable author statement // traceable author statement // inferred from electronic annotation // inferred from direct assay // inferred from electronic annotation // traceable author statement // traceable author statement // traceable author statement // inferred from electronic annotation // inferred from electronic…	GO:0000138 // GO:0000139 // GO:0005615 // GO:0005794 // GO:0005886 // GO:0009897 // GO:0016020 // GO:0016021 // GO:0016323 // GO:0030057 // GO:0030112 // GO:0030175 // GO:0031526 // GO:0032580 // GO:0070062 // GO:0005576 // GO:0005794 // GO:0005886 // GO:0009986 // GO:0016020 // GO:0042995	Golgi trans cisterna // Golgi membrane // extracellular space // Golgi apparatus // plasma membrane // external side of plasma membrane // membrane // integral component of membrane // basolateral plasma membrane // desmosome // glycocalyx // filopodium // brush border membrane // Golgi cisterna membrane // extracellular exosome // extracellular region // Golgi apparatus // plasma membrane // cel…	inferred from direct assay // traceable author statement // inferred from direct assay // inferred from direct assay // traceable author statement // inferred from direct assay // inferred from direct assay // inferred from electronic annotation // inferred from direct assay // inferred from direct assay // inferred from direct assay // inferred from electronic annotation // inferred from direct …	GO:0003831 // GO:0003945 // GO:0004461 // GO:0004461 // GO:0008092 // GO:0008378 // GO:0019901 // GO:0030145 // GO:0035250 // GO:0042803 // GO:0043014 // GO:0048487 // GO:0003831 // GO:0003945 // GO:0004461 // GO:0004461 // GO:0008378 // GO:0016740 // GO:0016757 // GO:0046872	beta-N-acetylglucosaminylglycopeptide beta-1,4-galactosyltransferase activity // N-acetyllactosamine synthase activity // lactose synthase activity // lactose synthase activity // cytoskeletal protein binding // galactosyltransferase activity // protein kinase binding // manganese ion binding // UDP-galactosyltransferase activity // protein homodimerization activity // alpha-tubulin binding // be…	inferred from direct assay // inferred from direct assay // not recorded // inferred from direct assay // inferred from electronic annotation // non-traceable author statement // inferred from electronic annotation // inferred from direct assay // inferred from direct assay // inferred from direct assay // inferred from direct assay // inferred from physical interaction // inferred from electroni…	MetaCyc	PWY-7434	---	---	---	main	5.38379	5.08345	5.10552	5.47561	5.85492	5.57332	5.56225	5.31055
8053834	0.0012534	0.0741	23.17	30.73	0.75	down	ANKRD36C	ankyrin repeat domain 36C	NM_001310154	RefSeq	Homo sapiens ankyrin repeat domain 36C (ANKRD36C), mRNA.	chr2	-	96646212	96657644	---	---	---	---	---	---	GO:0008200	ion channel inhibitor activity	non-traceable author statement	---	---	---	---	---	main	4.56569	4.40117	4.5254	4.935	5.17577	4.76034	4.86933	4.65573
8109597	0.001267	0.0741	15.56	20.88	0.75	down	UBLCP1	ubiquitin-like domain containing CTD phosphatase 1	NM_145049	RefSeq	Homo sapiens ubiquitin-like domain containing CTD phosphatase 1 (UBLCP1), mRNA.	chr5	+	158690279	158713044	GO:0006470	protein dephosphorylation	inferred from direct assay	GO:0005634 // GO:0005730 // GO:0005634	nucleus // nucleolus // nucleus	inferred from direct assay // inferred from direct assay // inferred from electronic annotation	GO:0004722 // GO:0005515 // GO:0004721 // GO:0016787	protein serine/threonine phosphatase activity // protein binding // phosphoprotein phosphatase activity // hydrolase activity	inferred from direct assay // inferred from physical interaction // inferred from electronic annotation // inferred from electronic annotation	---	---	---	---	---	main	3.90425	3.94616	4.08332	4.45822	4.07174	4.55244	4.43912	3.89334
7936083	0.0015253	0.0792	43.89	58.43	0.75	down	PCGF6	polycomb group ring finger 6	NM_001011663	RefSeq	Homo sapiens polycomb group ring finger 6 (PCGF6), transcript variant 1, mRNA.	chr10	-	105062553	105110891	GO:0000122 // GO:0006351 // GO:0045892 // GO:0006355	negative regulation of transcription from RNA polymerase II promoter // transcription, DNA-templated // negative regulation of transcription, DNA-templated // regulation of transcription, DNA-templated	inferred from electronic annotation // inferred from electronic annotation // inferred from direct assay // inferred from electronic annotation	GO:0005634 // GO:0031519 // GO:0031519 // GO:0035102 // GO:0005634	nucleus // PcG protein complex // PcG protein complex // PRC1 complex // nucleus	inferred from direct assay // inferred from direct assay // traceable author statement // inferred from direct assay // inferred from electronic annotation	GO:0000977 // GO:0001227 // GO:0003677 // GO:0003700 // GO:0005515 // GO:0008270 // GO:0046872	RNA polymerase II regulatory region sequence-specific DNA binding // transcriptional repressor activity, RNA polymerase II transcription regulatory region sequence-specific binding // DNA binding // transcription factor activity, sequence-specific DNA binding // protein binding // zinc ion binding // metal ion binding	inferred from electronic annotation // inferred from electronic annotation // inferred from direct assay // inferred from direct assay // inferred from physical interaction // inferred from electronic annotation // inferred from electronic annotation	---	---	---	---	---	main	5.34922	5.26743	5.69375	5.97941	5.85569	5.82397	5.77567	5.55055
8001183	0.0016058	0.0806	1.35	1.79	0.75	down	---	---	---	---	---	chr16	-	46969420	46969663	---	---	---	---	---	---	---	---	---	---	---	---	---	---	main	0.602741	0.557314	0.208766	0.676125	0.903967	0.888598	0.903794	0.37782
8145570	0.0019392	0.087	8.46	11.33	0.75	down	ESCO2	establishment of sister chromatid cohesion N-acetyltransferase 2	NM_001017420	RefSeq	Homo sapiens establishment of sister chromatid cohesion N-acetyltransferase 2 (ESCO2), mRNA.	chr8	+	27632058	27670157	GO:0000278 // GO:0002244 // GO:0006275 // GO:0006302 // GO:0007059 // GO:0034421 // GO:0071168 // GO:0007049	mitotic cell cycle // hematopoietic progenitor cell differentiation // regulation of DNA replication // double-strand break repair // chromosome segregation // post-translational protein acetylation // protein localization to chromatin // cell cycle	traceable author statement // inferred from electronic annotation // inferred from mutant phenotype // inferred from electronic annotation // inferred from electronic annotation // inferred from mutant phenotype // inferred from electronic annotation // inferred from electronic annotation	GO:0000785 // GO:0001741 // GO:0005634 // GO:0005654 // GO:0005794 // GO:0010369 // GO:0031618 // GO:0035861 // GO:0005634 // GO:0005694	chromatin // XY body // nucleus // nucleoplasm // Golgi apparatus // chromocenter // nuclear pericentric heterochromatin // site of double-strand break // nucleus // chromosome	inferred from direct assay // inferred from electronic annotation // inferred from direct assay // traceable author statement // inferred from direct assay // inferred from electronic annotation // inferred from electronic annotation // inferred from electronic annotation // inferred from electronic annotation // inferred from electronic annotation	GO:0004468 // GO:0046872 // GO:0016740 // GO:0016746	lysine N-acetyltransferase activity, acting on acetyl phosphate as donor // metal ion binding // transferase activity // transferase activity, transferring acyl groups	inferred from electronic annotation // inferred from electronic annotation // inferred from electronic annotation // inferred from electronic annotation	---	---	---	---	---	main	2.96273	2.99707	3.33194	3.65193	3.22896	3.55508	3.57206	3.02225
8086706	0.0024882	0.0959	18.6	24.75	0.75	down	SETD2	SET domain containing 2	NM_014159	RefSeq	Homo sapiens SET domain containing 2 (SETD2), mRNA.	chr3	-	47057906	47205457	GO:0001525 // GO:0001763 // GO:0001843 // GO:0006298 // GO:0006325 // GO:0006355 // GO:0006368 // GO:0010793 // GO:0030900 // GO:0034728 // GO:0035441 // GO:0048332 // GO:0048701 // GO:0048864 // GO:0060039 // GO:0060669 // GO:0060977 // GO:0097198 // GO:0097198 // GO:0097676 // GO:0001570 // GO:0006351 // GO:0010452 // GO:0010468 // GO:0016568 // GO:0018023 // GO:0032259 // GO:0034968 // GO:0048…	angiogenesis // morphogenesis of a branching structure // neural tube closure // mismatch repair // chromatin organization // regulation of transcription, DNA-templated // transcription elongation from RNA polymerase II promoter // regulation of mRNA export from nucleus // forebrain development // nucleosome organization // cell migration involved in vasculogenesis // mesoderm morphogenesis // em…	inferred from electronic annotation // inferred from electronic annotation // inferred from electronic annotation // inferred from mutant phenotype // traceable author statement // inferred from electronic annotation // inferred from mutant phenotype // inferred from mutant phenotype // inferred from electronic annotation // inferred from mutant phenotype // inferred from electronic annotation //…	GO:0005654 // GO:0005694 // GO:0005634	nucleoplasm // chromosome // nucleus	traceable author statement // inferred from electronic annotation // inferred from electronic annotation	GO:0005515 // GO:0018024 // GO:0018024 // GO:0046975 // GO:0008168 // GO:0016740 // GO:0018024	protein binding // histone-lysine N-methyltransferase activity // histone-lysine N-methyltransferase activity // histone methyltransferase activity (H3-K36 specific) // methyltransferase activity // transferase activity // histone-lysine N-methyltransferase activity	inferred from physical interaction // inferred from direct assay // inferred from mutant phenotype // inferred from direct assay // inferred from electronic annotation // inferred from electronic annotation // inferred from electronic annotation	---	---	---	---	---	main	4.07059	4.12816	4.51914	4.79702	4.4675	4.54384	4.6945	4.1454
8046318	0.0031742	0.103	7.68	10.25	0.75	down	DCAF17	DDB1 and CUL4 associated factor 17	NM_001164821	RefSeq	Homo sapiens DDB1 and CUL4 associated factor 17 (DCAF17), transcript variant 2, mRNA.	chr2	+	172290825	172341562	GO:0016567 // GO:0016567	protein ubiquitination // protein ubiquitination	inferred by curator // inferred from electronic annotation	GO:0005730 // GO:0016021 // GO:0080008 // GO:0005634 // GO:0016020	nucleolus // integral component of membrane // Cul4-RING E3 ubiquitin ligase complex // nucleus // membrane	inferred from electronic annotation // inferred from electronic annotation // inferred from direct assay // inferred from electronic annotation // inferred from electronic annotation	---	---	---	---	---	---	---	---	main	2.76258	3.00543	2.97348	3.5596	3.53725	3.05402	3.27635	3.01362
7961652	0.0033428	0.103	6.1	8.09	0.75	down	---	---	---	---	---	chr12	-	21569559	21569649	---	---	---	---	---	---	---	---	---	---	---	---	---	---	main	2.70294	2.8776	2.3306	2.91852	3.08657	2.97599	3.10128	2.50955
8062016	0.0035097	0.105	89.59	119.01	0.75	down	DYNLRB1	dynein, light chain, roadblock-type 1	NM_001281727	RefSeq	Homo sapiens dynein, light chain, roadblock-type 1 (DYNLRB1), transcript variant 3, mRNA.	chr20	+	33104204	33128762	GO:0006810 // GO:0006996 // GO:0007018 // GO:0007632 // GO:0008152 // GO:0007018 // GO:0007632	transport // organelle organization // microtubule-based movement // visual behavior // metabolic process // microtubule-based movement // visual behavior	inferred from electronic annotation // traceable author statement // non-traceable author statement // inferred from sequence or structural similarity // inferred from electronic annotation // inferred from electronic annotation // inferred from electronic annotation	GO:0005737 // GO:0005813 // GO:0005868 // GO:0005868 // GO:0005874 // GO:0016020 // GO:0072372 // GO:0097542 // GO:0005737 // GO:0005856 // GO:0005868 // GO:0030286	cytoplasm // centrosome // cytoplasmic dynein complex // cytoplasmic dynein complex // microtubule // membrane // primary cilium // ciliary tip // cytoplasm // cytoskeleton // cytoplasmic dynein complex // dynein complex	inferred from sequence or structural similarity // inferred from direct assay // inferred from sequence or structural similarity // non-traceable author statement // inferred from electronic annotation // inferred from direct assay // traceable author statement // traceable author statement // inferred from electronic annotation // inferred from electronic annotation // inferred from electronic a…	GO:0003777 // GO:0005515 // GO:0003774	microtubule motor activity // protein binding // motor activity	non-traceable author statement // inferred from physical interaction // inferred from electronic annotation	---	---	---	---	---	main	6.48378	6.20126	6.57012	6.90168	7.00109	6.91776	6.7122	6.70439
7904959	0.0035744	0.105	19.64	26.15	0.75	down	---	---	uc021ovw.1	UCSC Genes	transfer RNA pseudogene (anticodon CTG)	chr1	+	147825689	147825760	---	---	---	---	---	---	---	---	---	---	---	---	---	---	main	4.20115	4.21606	4.18733	4.78608	4.78397	4.82292	4.4295	4.58525
8116807	0.0036446	0.106	13.26	17.59	0.75	down	SNRNP48	small nuclear ribonucleoprotein, U11/U12 48KDa subunit	NM_152551	RefSeq	Homo sapiens small nuclear ribonucleoprotein 48kDa (U11/U12) (SNRNP48), mRNA.	chr6	+	7590432	7612200	GO:0000398 // GO:0008380 // GO:0008380 // GO:0010467 // GO:0006397 // GO:0008380	mRNA splicing, via spliceosome // RNA splicing // RNA splicing // gene expression // mRNA processing // RNA splicing	traceable author statement // inferred by curator // traceable author statement // traceable author statement // inferred from electronic annotation // inferred from electronic annotation	GO:0005654 // GO:0005654 // GO:0005689 // GO:0005737 // GO:0005634 // GO:0005681	nucleoplasm // nucleoplasm // U12-type spliceosomal complex // cytoplasm // nucleus // spliceosomal complex	inferred from direct assay // traceable author statement // inferred from direct assay // inferred from direct assay // inferred from electronic annotation // inferred from electronic annotation	GO:0046872	metal ion binding	inferred from electronic annotation	---	---	---	---	---	main	3.7206	3.86635	3.42465	4.16685	4.29108	4.12517	3.9731	3.90364
7923119	0.0040816	0.11	15.95	21.2	0.75	down	ZBTB41	zinc finger and BTB domain containing 41	NM_194314	RefSeq	Homo sapiens zinc finger and BTB domain containing 41 (ZBTB41), mRNA.	chr1	-	197122814	197169672	GO:0006351 // GO:0006355	transcription, DNA-templated // regulation of transcription, DNA-templated	inferred from electronic annotation // inferred from electronic annotation	GO:0005634	nucleus	inferred from electronic annotation	GO:0003677 // GO:0046872 // GO:0003676	DNA binding // metal ion binding // nucleic acid binding	inferred from electronic annotation // inferred from electronic annotation // inferred from electronic annotation	---	---	---	---	---	main	4.12317	4.21985	3.78596	4.29972	4.22733	4.5383	4.5494	3.8508
8115884	0.0041171	0.11	6.31	8.43	0.75	down	---	---	NONHSAT105260	NONCODE	Non-coding transcript identified by NONCODE	chr5	-	174877820	174877921	---	---	---	---	---	---	---	---	---	---	---	---	---	---	main	2.83724	2.63711	2.42456	2.88963	3.04778	3.37189	3.00182	2.71638
8173360	0.0042422	0.112	5.11	6.85	0.75	down	---	---	---	---	---	chrX	-	69347339	69347391	---	---	---	---	---	---	---	---	---	---	---	---	---	---	main	2.60247	2.36803	2.11577	2.51105	2.96194	2.82284	2.81102	2.34117
8019804	0.004707	0.115	2.62	3.5	0.75	down	ROCK1P1	Rho-associated, coiled-coil containing protein kinase 1 pseudogene 1	NR_033770	RefSeq	Homo sapiens Rho-associated, coiled-coil containing protein kinase 1 pseudogene 1 (ROCK1P1), non-coding RNA.	chr18	+	109065	122219	GO:0006468 // GO:0007266 // GO:0035556 // GO:0051492 // GO:0051493 // GO:2000114	protein phosphorylation // Rho protein signal transduction // intracellular signal transduction // regulation of stress fiber assembly // regulation of cytoskeleton organization // regulation of establishment of cell polarity	inferred from electronic annotation // inferred from electronic annotation // inferred from electronic annotation // inferred from electronic annotation // inferred from electronic annotation // inferred from electronic annotation	GO:0005622	intracellular	inferred from electronic annotation	GO:0004674 // GO:0017049 // GO:0046872	protein serine/threonine kinase activity // GTP-Rho binding // metal ion binding	inferred from electronic annotation // inferred from electronic annotation // inferred from electronic annotation	---	---	---	---	---	main	1.24253	1.48496	1.36134	1.9432	1.46766	2.07263	1.73542	1.44013
8113305	0.0058067	0.125	15.36	20.51	0.75	down	CHD1	chromodomain helicase DNA binding protein 1	NM_001270	RefSeq	Homo sapiens chromodomain helicase DNA binding protein 1 (CHD1), mRNA.	chr5	-	98190908	98262240	GO:0006338 // GO:0006351 // GO:0006357 // GO:0032508 // GO:0043923 // GO:0006355 // GO:0016568 // GO:0008152	chromatin remodeling // transcription, DNA-templated // regulation of transcription from RNA polymerase II promoter // DNA duplex unwinding // positive regulation by host of viral transcription // regulation of transcription, DNA-templated // chromatin modification // metabolic process	inferred from electronic annotation // inferred from electronic annotation // traceable author statement // traceable author statement // inferred from mutant phenotype // inferred from electronic annotation // inferred from electronic annotation // inferred from electronic annotation	GO:0005634 // GO:0005737 // GO:0005634 // GO:0005737	nucleus // cytoplasm // nucleus // cytoplasm	inferred from direct assay // inferred from direct assay // inferred from electronic annotation // inferred from electronic annotation	GO:0003677 // GO:0004003 // GO:0005515 // GO:0005524 // GO:0035064 // GO:0000166 // GO:0004386 // GO:0016787	DNA binding // ATP-dependent DNA helicase activity // protein binding // ATP binding // methylated histone binding // nucleotide binding // helicase activity // hydrolase activity	inferred from electronic annotation // traceable author statement // inferred from physical interaction // inferred from electronic annotation // inferred from direct assay // inferred from electronic annotation // inferred from electronic annotation // inferred from electronic annotation	---	---	---	---	---	main	3.76588	3.81672	4.03244	4.55739	4.57787	4.14044	4.1569	4.14013
8101043	0.0058233	0.125	47.91	63.57	0.75	down	G3BP2	GTPase activating protein (SH3 domain) binding protein 2	NM_012297	RefSeq	Homo sapiens GTPase activating protein (SH3 domain) binding protein 2 (G3BP2), transcript variant 2, mRNA.	chr4	-	76567966	76598605	GO:0007253 // GO:0007265 // GO:0051028 // GO:0006810	cytoplasmic sequestering of NF-kappaB // Ras protein signal transduction // mRNA transport // transport	non-traceable author statement // non-traceable author statement // inferred from electronic annotation // inferred from electronic annotation	GO:0005737 // GO:0005737 // GO:0005622 // GO:0005737	cytoplasm // cytoplasm // intracellular // cytoplasm	inferred from direct assay // non-traceable author statement // inferred from electronic annotation // inferred from electronic annotation	GO:0000166 // GO:0005515 // GO:0030159 // GO:0044822 // GO:0003676 // GO:0003723	nucleotide binding // protein binding // receptor signaling complex scaffold activity // poly(A) RNA binding // nucleic acid binding // RNA binding	inferred from electronic annotation // inferred from physical interaction // non-traceable author statement // inferred from direct assay // inferred from electronic annotation // inferred from electronic annotation	---	---	---	---	---	main	5.40787	5.87575	5.39591	6.18771	6.0078	5.85436	5.85803	5.70164
7925509	0.0059811	0.125	14.54	19.49	0.75	down	---	---	ENST00000411187	ENSEMBL	RNA, U6 small nuclear 1139, pseudogene [gene_biotype:snRNA transcript_biotype:snRNA]	chr1	-	242187255	242187356	---	---	---	---	---	---	---	---	---	---	---	---	---	---	main	4.08614	3.88052	3.88327	4.04026	4.2226	4.31531	4.56388	3.59386
7983502	0.0078579	0.138	15.6	20.9	0.75	down	BLOC1S6	biogenesis of lysosomal organelles complex-1, subunit 6, pallidin	NM_001311255	RefSeq	Homo sapiens biogenesis of lysosomal organelles complex-1, subunit 6, pallidin (BLOC1S6), transcript variant 1, mRNA.	chr15	+	45879417	45902393	GO:0006892 // GO:0007596 // GO:0008089 // GO:0016081 // GO:0030318 // GO:0031175 // GO:0032402 // GO:0032438 // GO:0032816 // GO:0033299 // GO:0035646 // GO:0048490 // GO:0050942 // GO:0061024 // GO:0061025 // GO:0008089 // GO:0031175 // GO:0043473 // GO:0048490	post-Golgi vesicle-mediated transport // blood coagulation // anterograde axon cargo transport // synaptic vesicle docking // melanocyte differentiation // neuron projection development // melanosome transport // melanosome organization // positive regulation of natural killer cell activation // secretion of lysosomal enzymes // endosome to melanosome transport // anterograde synaptic vesicle tra…	traceable author statement // inferred from electronic annotation // inferred from sequence or structural similarity // non-traceable author statement // inferred from electronic annotation // inferred from sequence or structural similarity // inferred from direct assay // non-traceable author statement // inferred from electronic annotation // inferred from electronic annotation // inferred from…	GO:0005654 // GO:0005737 // GO:0005768 // GO:0005829 // GO:0019898 // GO:0030133 // GO:0031083 // GO:0031201 // GO:0005737 // GO:0012505 // GO:0016020	nucleoplasm // cytoplasm // endosome // cytosol // extrinsic component of membrane // transport vesicle // BLOC-1 complex // SNARE complex // cytoplasm // endomembrane system // membrane	inferred from direct assay // inferred from direct assay // inferred from electronic annotation // traceable author statement // inferred from direct assay // inferred from direct assay // inferred from direct assay // inferred from direct assay // inferred from electronic annotation // inferred from electronic annotation // inferred from electronic annotation	GO:0005515 // GO:0019905 // GO:0042802 // GO:0042803 // GO:0042803 // GO:0051015	protein binding // syntaxin binding // identical protein binding // protein homodimerization activity // protein homodimerization activity // actin filament binding	inferred from physical interaction // traceable author statement // inferred from physical interaction // inferred from direct assay // inferred from physical interaction // inferred from direct assay	---	---	---	---	---	main	3.94168	4.36165	3.60525	4.4279	4.29711	4.41755	4.3937	3.95471
8162880	0.0085146	0.142	26.59	35.63	0.75	down	MRPL50	mitochondrial ribosomal protein L50	NM_019051	RefSeq	Homo sapiens mitochondrial ribosomal protein L50 (MRPL50), mRNA.	chr9	-	104149915	104160899	GO:0006996 // GO:0032543 // GO:0070124 // GO:0070125 // GO:0070126	organelle organization // mitochondrial translation // mitochondrial translational initiation // mitochondrial translational elongation // mitochondrial translational termination	traceable author statement // traceable author statement // traceable author statement // traceable author statement // traceable author statement	GO:0005743 // GO:0005840 // GO:0005739 // GO:0030529	mitochondrial inner membrane // ribosome // mitochondrion // ribonucleoprotein complex	traceable author statement // inferred from electronic annotation // inferred from electronic annotation // inferred from electronic annotation	---	---	---	---	---	---	---	---	main	4.73217	4.7362	4.65973	5.16543	4.76725	5.55128	5.09677	4.81853
7971640	0.0089849	0.145	2.92	3.9	0.75	down	---	---	NONHSAT033763	NONCODE	Non-coding transcript identified by NONCODE	chr13	-	50463770	50463864	---	---	---	---	---	---	---	---	---	---	---	---	---	---	main	1.73056	1.45219	1.38263	1.77375	1.79066	2.37915	1.91398	1.59757
8066273	0.0095793	0.148	4.24	5.65	0.75	down	---	---	ENST00000458857	ENSEMBL	RNA, 5S ribosomal pseudogene 484 [gene_biotype:rRNA transcript_biotype:rRNA]	chr20	-	39482779	39482869	---	---	---	---	---	---	---	---	---	---	---	---	---	---	main	2.20382	2.33379	1.83261	2.37861	2.26059	2.75131	2.60184	1.98549
7905339	0.0111522	0.158	9.8	13.04	0.75	down	GABPB2	GA binding protein transcription factor, beta subunit 2	NM_144618	RefSeq	Homo sapiens GA binding protein transcription factor, beta subunit 2 (GABPB2), mRNA.	chr1	+	151043080	151098018	GO:0006351 // GO:0045944 // GO:0006355	transcription, DNA-templated // positive regulation of transcription from RNA polymerase II promoter // regulation of transcription, DNA-templated	inferred from electronic annotation // inferred from direct assay // inferred from electronic annotation	GO:0005634 // GO:0005634	nucleus // nucleus	inferred from direct assay // inferred from electronic annotation	GO:0005515 // GO:0042803 // GO:0044212 // GO:0046982	protein binding // protein homodimerization activity // transcription regulatory region DNA binding // protein heterodimerization activity	inferred from physical interaction // inferred from electronic annotation // inferred from direct assay // inferred from direct assay	---	---	---	---	---	main	3.42927	2.97137	3.3088	3.57494	4.06838	3.62513	3.54684	3.45983
8138613	0.0113427	0.158	17.13	22.94	0.75	down	OSBPL3	oxysterol binding protein-like 3	NM_015550	RefSeq	Homo sapiens oxysterol binding protein-like 3 (OSBPL3), transcript variant 1, mRNA.	chr7	-	24836159	25019760	GO:0006869 // GO:0006810	lipid transport // transport	inferred from electronic annotation // inferred from electronic annotation	GO:0005829 // GO:0005886 // GO:0016020 // GO:0031965 // GO:0097038	cytosol // plasma membrane // membrane // nuclear membrane // perinuclear endoplasmic reticulum	inferred from direct assay // inferred from direct assay // inferred from direct assay // inferred from direct assay // inferred from direct assay	GO:0005515 // GO:0015485 // GO:0008289	protein binding // cholesterol binding // lipid binding	inferred from physical interaction // inferred from direct assay // inferred from electronic annotation	---	---	---	---	---	main	4.04723	4.50851	3.70803	4.59475	4.39655	4.57337	4.50586	4.12829
8078958	0.0190806	0.191	4.7	6.22	0.75	down	---	---	NONHSAT089147	NONCODE	Non-coding transcript identified by NONCODE: Sense No Exonic	chr3	+	40250496	40250795	---	---	---	---	---	---	---	---	---	---	---	---	---	---	main	2.40519	2.1362	2.00992	2.46263	2.49432	3.11408	2.47855	2.3739
8016042	0.0191029	0.191	5.61	7.49	0.75	down	RPL7L1P5	ribosomal protein L7-like 1 pseudogene 5	OTTHUMT00000457786	Havana transcript	ribosomal protein L7-like 1 pseudogene 5[gene_biotype:processed_pseudogene transcript_biotype:processed_pseudogene]	chr17	-	42442382	42442579	---	---	---	---	---	---	---	---	---	---	---	---	---	---	main	2.62485	2.84538	2.05405	2.76556	2.75849	3.12237	2.9759	2.41962
8168886	0.0322846	0.235	3.11	4.16	0.75	down	---	---	ENST00000517001	ENSEMBL	RNA, U6 small nuclear 345, pseudogene [gene_biotype:snRNA transcript_biotype:snRNA]	chrX	+	101170562	101170668	---	---	---	---	---	---	---	---	---	---	---	---	---	---	main	1.87339	1.07389	1.99545	1.81283	2.21118	2.10074	2.09408	1.60341
7987135	0.0475829	0.277	1.76	2.33	0.75	down	---	---	ENST00000384260	ENSEMBL	U8 small nucleolar RNA [gene_biotype:snoRNA transcript_biotype:snoRNA]	chr15	-	32718488	32718621	---	---	---	---	---	---	---	---	---	---	---	---	---	---	main	0.865295	0.789884	0.602537	1.17667	0.783396	1.86368	1.0592	0.969489
8012906	2.32e-05	0.0291	4.31	5.7	0.76	down	---	---	NONHSAT145791	NONCODE	Non-coding transcript identified by NONCODE	chr17	-	15141103	15141190	---	---	---	---	---	---	---	---	---	---	---	---	---	---	main	2.08704	2.11301	2.15201	2.52969	2.52975	2.45158	2.52958	2.07428
7916020	5.3e-05	0.0337	2.61	3.44	0.76	down	---	---	NONHSAT003188	NONCODE	Non-coding transcript identified by NONCODE	chr1	-	51696926	51697028	---	---	---	---	---	---	---	---	---	---	---	---	---	---	main	1.41773	1.2957	1.39217	1.74701	1.79175	1.86454	1.72199	1.4333
8152323	0.0001131	0.041	36.03	47.39	0.76	down	EIF3E	eukaryotic translation initiation factor 3, subunit E	NM_001568	RefSeq	Homo sapiens eukaryotic translation initiation factor 3, subunit E (EIF3E), mRNA.	chr8	-	109213884	109261000	GO:0000184 // GO:0001731 // GO:0006412 // GO:0006413 // GO:0006413 // GO:0006413 // GO:0006446 // GO:0010467 // GO:0044267 // GO:0045947 // GO:0006412 // GO:0006413 // GO:0006446	nuclear-transcribed mRNA catabolic process, nonsense-mediated decay // formation of translation preinitiation complex // translation // translational initiation // translational initiation // translational initiation // regulation of translational initiation // gene expression // cellular protein metabolic process // negative regulation of translational initiation // translation // translational …	inferred from mutant phenotype // inferred from electronic annotation // traceable author statement // inferred by curator // inferred from direct assay // traceable author statement // non-traceable author statement // traceable author statement // traceable author statement // non-traceable author statement // inferred from electronic annotation // inferred from electronic annotation // inferre…	GO:0000785 // GO:0005634 // GO:0005654 // GO:0005737 // GO:0005829 // GO:0005852 // GO:0005852 // GO:0016020 // GO:0016282 // GO:0016605 // GO:0033290 // GO:0070062 // GO:0005634 // GO:0005737 // GO:0005852 // GO:0016605	chromatin // nucleus // nucleoplasm // cytoplasm // cytosol // eukaryotic translation initiation factor 3 complex // eukaryotic translation initiation factor 3 complex // membrane // eukaryotic 43S preinitiation complex // PML body // eukaryotic 48S preinitiation complex // extracellular exosome // nucleus // cytoplasm // eukaryotic translation initiation factor 3 complex // PML body	non-traceable author statement // inferred from direct assay // non-traceable author statement // inferred from direct assay // traceable author statement // inferred from direct assay // non-traceable author statement // inferred from direct assay // inferred from electronic annotation // inferred from direct assay // inferred from electronic annotation // inferred from direct assay // inferred …	GO:0003743 // GO:0003743 // GO:0005515 // GO:0044822 // GO:0047485 // GO:0003743	translation initiation factor activity // translation initiation factor activity // protein binding // poly(A) RNA binding // protein N-terminus binding // translation initiation factor activity	inferred by curator // inferred from direct assay // inferred from physical interaction // inferred from direct assay // inferred from physical interaction // inferred from electronic annotation	GenMAPP	Translation_Factors	---	---	---	main	5.30489	5.11831	5.08549	5.47032	5.57497	5.59513	5.58699	5.21914
8007885	0.0001332	0.0428	13.7	18.07	0.76	down	NSF	N-ethylmaleimide-sensitive factor	NM_006178	RefSeq	Homo sapiens N-ethylmaleimide-sensitive factor (NSF), transcript variant 1, mRNA.	chr17	+	44668082	44835082	GO:0001921 // GO:0006813 // GO:0006886 // GO:0006887 // GO:0006888 // GO:0006891 // GO:0007268 // GO:0016192 // GO:0017157 // GO:0018279 // GO:0043001 // GO:0043687 // GO:0044267 // GO:0045026 // GO:0045732 // GO:0048208 // GO:0048211 // GO:0061024 // GO:0006810 // GO:0006891 // GO:0015031 // GO:0043001 // GO:0048211	positive regulation of receptor recycling // potassium ion transport // intracellular protein transport // exocytosis // ER to Golgi vesicle-mediated transport // intra-Golgi vesicle-mediated transport // synaptic transmission // vesicle-mediated transport // regulation of exocytosis // protein N-linked glycosylation via asparagine // Golgi to plasma membrane protein transport // post-translation…	inferred from direct assay // inferred from electronic annotation // inferred from mutant phenotype // traceable author statement // traceable author statement // not recorded // traceable author statement // inferred from sequence or structural similarity // inferred from sequence or structural similarity // traceable author statement // not recorded // traceable author statement // traceable au…	GO:0000139 // GO:0005737 // GO:0005765 // GO:0005795 // GO:0005795 // GO:0005829 // GO:0005886 // GO:0014069 // GO:0043198 // GO:0043209 // GO:0070062 // GO:0005737 // GO:0005795	Golgi membrane // cytoplasm // lysosomal membrane // Golgi stack // Golgi stack // cytosol // plasma membrane // postsynaptic density // dendritic shaft // myelin sheath // extracellular exosome // cytoplasm // Golgi stack	traceable author statement // inferred from direct assay // inferred from direct assay // not recorded // inferred from sequence or structural similarity // traceable author statement // inferred from direct assay // inferred from sequence or structural similarity // inferred from sequence or structural similarity // inferred from electronic annotation // inferred from direct assay // inferred fr…	GO:0005515 // GO:0005524 // GO:0016887 // GO:0016887 // GO:0017075 // GO:0017137 // GO:0019901 // GO:0030165 // GO:0032403 // GO:0042623 // GO:0046872 // GO:0000166 // GO:0016787 // GO:0016887 // GO:0017075 // GO:0019901 // GO:0019905	protein binding // ATP binding // ATPase activity // ATPase activity // syntaxin-1 binding // Rab GTPase binding // protein kinase binding // PDZ domain binding // protein complex binding // ATPase activity, coupled // metal ion binding // nucleotide binding // hydrolase activity // ATPase activity // syntaxin-1 binding // protein kinase binding // syntaxin binding	inferred from physical interaction // inferred from electronic annotation // not recorded // inferred from sequence or structural similarity // inferred from sequence or structural similarity // inferred from sequence or structural similarity // inferred from sequence or structural similarity // inferred from physical interaction // inferred from direct assay // inferred from electronic annotatio…	---	---	---	---	---	main	3.83053	3.72995	3.69092	4.14336	4.1787	4.28037	4.09876	3.85061
7942032	0.0001361	0.0428	43.56	57.32	0.76	down	PPP6R3	protein phosphatase 6, regulatory subunit 3	NM_001164160	RefSeq	Homo sapiens protein phosphatase 6, regulatory subunit 3 (PPP6R3), transcript variant 4, mRNA.	chr11	+	68228199	68382802	GO:0006888 // GO:0018279 // GO:0043666 // GO:0043687 // GO:0044267 // GO:0048208 // GO:0061024	ER to Golgi vesicle-mediated transport // protein N-linked glycosylation via asparagine // regulation of phosphoprotein phosphatase activity // post-translational protein modification // cellular protein metabolic process // COPII vesicle coating // membrane organization	traceable author statement // traceable author statement // inferred from direct assay // traceable author statement // traceable author statement // traceable author statement // traceable author statement	GO:0000139 // GO:0005654 // GO:0005737 // GO:0005829 // GO:0005886 // GO:0005634 // GO:0005737	Golgi membrane // nucleoplasm // cytoplasm // cytosol // plasma membrane // nucleus // cytoplasm	traceable author statement // inferred from direct assay // inferred from direct assay // traceable author statement // inferred from direct assay // inferred from electronic annotation // inferred from electronic annotation	GO:0005515 // GO:0019903	protein binding // protein phosphatase binding	inferred from physical interaction // inferred from physical interaction	---	---	---	---	---	main	5.48396	5.43924	5.42563	5.82118	5.96845	5.69979	5.81879	5.47048
8074212	0.0002077	0.0483	18	23.55	0.76	down	GAB4	GRB2-associated binding protein family, member 4	NM_001037814	RefSeq	Homo sapiens GRB2-associated binding protein family, member 4 (GAB4), mRNA.	chr22	-	17442826	17489112	GO:0007229 // GO:0016477	integrin-mediated signaling pathway // cell migration	inferred from electronic annotation // inferred from electronic annotation	---	---	---	---	---	---	---	---	---	---	---	main	4.26466	4.13082	4.14959	4.45203	4.50889	4.69153	4.57022	4.13837
8058496	0.0002157	0.0483	5.11	6.72	0.76	down	---	---	ENST00000362381	ENSEMBL	RNA, U6 small nuclear 664, pseudogene [gene_biotype:snRNA transcript_biotype:snRNA]	chr2	-	208545257	208545363	---	---	---	---	---	---	---	---	---	---	---	---	---	---	main	2.44161	2.21913	2.40961	2.64876	2.86128	2.72736	2.76003	2.3446
8017106	0.0002618	0.0504	22.7	29.99	0.76	down	TRIM37	tripartite motif containing 37	NM_001005207	RefSeq	Homo sapiens tripartite motif containing 37 (TRIM37), transcript variant 2, mRNA.	chr17	-	57060010	57184229	GO:0000122 // GO:0006351 // GO:0032088 // GO:0035518 // GO:0036353 // GO:0046600 // GO:0051091 // GO:0051092 // GO:0051865 // GO:0070842 // GO:0016567	negative regulation of transcription from RNA polymerase II promoter // transcription, DNA-templated // negative regulation of NF-kappaB transcription factor activity // histone H2A monoubiquitination // histone H2A-K119 monoubiquitination // negative regulation of centriole replication // positive regulation of sequence-specific DNA binding transcription factor activity // positive regulation of…	inferred from direct assay // inferred from electronic annotation // inferred from direct assay // inferred from direct assay // inferred from direct assay // inferred from mutant phenotype // inferred from direct assay // inferred from direct assay // inferred from direct assay // inferred from direct assay // inferred from electronic annotation	GO:0005737 // GO:0005777 // GO:0005829 // GO:0016235 // GO:0035098 // GO:0048471 // GO:0005622 // GO:0005737 // GO:0005777	cytoplasm // peroxisome // cytosol // aggresome // ESC/E(Z) complex // perinuclear region of cytoplasm // intracellular // cytoplasm // peroxisome	inferred from direct assay // inferred from direct assay // inferred from direct assay // inferred from direct assay // inferred from direct assay // inferred from electronic annotation // inferred from electronic annotation // inferred from electronic annotation // inferred from electronic annotation	GO:0003682 // GO:0004842 // GO:0005164 // GO:0005515 // GO:0008270 // GO:0016874 // GO:0031625 // GO:0042803 // GO:0061630 // GO:0046872	chromatin binding // ubiquitin-protein transferase activity // tumor necrosis factor receptor binding // protein binding // zinc ion binding // ligase activity // ubiquitin protein ligase binding // protein homodimerization activity // ubiquitin protein ligase activity // metal ion binding	inferred from electronic annotation // inferred from direct assay // inferred from physical interaction // inferred from physical interaction // inferred from electronic annotation // inferred from electronic annotation // inferred from physical interaction // inferred from direct assay // inferred from direct assay // inferred from electronic annotation	---	---	---	---	---	main	4.58982	4.35009	4.49832	4.83938	4.98396	4.96515	4.8223	4.59493
8052250	0.0002892	0.0504	17.42	23	0.76	down	MTIF2	mitochondrial translational initiation factor 2	NM_001005369	RefSeq	Homo sapiens mitochondrial translational initiation factor 2 (MTIF2), transcript variant 1, mRNA.	chr2	-	55463756	55496384	GO:0006446 // GO:0006996 // GO:0032543 // GO:0032790 // GO:0070124 // GO:0070124 // GO:0070124 // GO:0006412 // GO:0006413 // GO:0070124 // GO:0008152	regulation of translational initiation // organelle organization // mitochondrial translation // ribosome disassembly // mitochondrial translational initiation // mitochondrial translational initiation // mitochondrial translational initiation // translation // translational initiation // mitochondrial translational initiation // metabolic process	traceable author statement // traceable author statement // traceable author statement // inferred from sequence or structural similarity // not recorded // inferred from sequence or structural similarity // traceable author statement // inferred from electronic annotation // inferred from electronic annotation // --- // inferred from electronic annotation	GO:0005654 // GO:0005739 // GO:0005739 // GO:0005622 // GO:0005739	nucleoplasm // mitochondrion // mitochondrion // intracellular // mitochondrion	inferred from direct assay // inferred from direct assay // traceable author statement // inferred from electronic annotation // inferred from electronic annotation	GO:0003743 // GO:0003924 // GO:0005525 // GO:0008135 // GO:0043024 // GO:0044822 // GO:0000166 // GO:0003743 // GO:0003743 // GO:0003924 // GO:0003924 // GO:0008135	translation initiation factor activity // GTPase activity // GTP binding // translation factor activity, RNA binding // ribosomal small subunit binding // poly(A) RNA binding // nucleotide binding // translation initiation factor activity // translation initiation factor activity // GTPase activity // GTPase activity // translation factor activity, RNA binding	not recorded // not recorded // inferred from electronic annotation // inferred from sequence or structural similarity // inferred from sequence or structural similarity // inferred from direct assay // inferred from electronic annotation // --- // inferred from electronic annotation // --- // inferred from electronic annotation // traceable author statement	---	---	---	---	---	main	3.98438	4.15052	4.15168	4.68104	4.40295	4.54571	4.45262	4.1995
7921425	0.0002977	0.0507	6.76	8.96	0.76	down	OR6K4P	olfactory receptor, family 6, subfamily K, member 4 pseudogene	OTTHUMT00000059072	Havana transcript	olfactory receptor, family 6, subfamily K, member 4 pseudogene[gene_biotype:unprocessed_pseudogene transcript_biotype:unprocessed_pseudogene]	chr1	-	158693915	158694826	---	---	---	---	---	---	---	---	---	---	---	---	---	---	main	2.83517	2.85483	2.70538	3.08725	3.08031	3.2289	3.26676	2.63415
8046380	0.0003083	0.051	29.1	38.43	0.76	down	ITGA6	integrin alpha 6	NM_000210	RefSeq	Homo sapiens integrin, alpha 6 (ITGA6), transcript variant 2, mRNA.	chr2	+	173292370	173371010	GO:0007044 // GO:0007160 // GO:0007229 // GO:0007596 // GO:0010668 // GO:0022409 // GO:0030198 // GO:0031581 // GO:0031589 // GO:0031668 // GO:0033627 // GO:0034329 // GO:0035878 // GO:0042327 // GO:0043065 // GO:0043547 // GO:0043588 // GO:0045944 // GO:0046847 // GO:0048565 // GO:0050873 // GO:0050900 // GO:0072001 // GO:0097186 // GO:2001237 // GO:0007155 // GO:0042475 // GO:0050900	cell-substrate junction assembly // cell-matrix adhesion // integrin-mediated signaling pathway // blood coagulation // ectodermal cell differentiation // positive regulation of cell-cell adhesion // extracellular matrix organization // hemidesmosome assembly // cell-substrate adhesion // cellular response to extracellular stimulus // cell adhesion mediated by integrin // cell junction assembly /…	traceable author statement // inferred from electronic annotation // inferred from electronic annotation // traceable author statement // inferred from expression pattern // inferred from electronic annotation // traceable author statement // traceable author statement // inferred from mutant phenotype // inferred from electronic annotation // inferred from electronic annotation // traceable auth…	GO:0005604 // GO:0005886 // GO:0005886 // GO:0005925 // GO:0008305 // GO:0009897 // GO:0009925 // GO:0009986 // GO:0030056 // GO:0005886 // GO:0016020 // GO:0016021 // GO:0016323 // GO:0045178	basement membrane // plasma membrane // plasma membrane // focal adhesion // integrin complex // external side of plasma membrane // basal plasma membrane // cell surface // hemidesmosome // plasma membrane // membrane // integral component of membrane // basolateral plasma membrane // basal part of cell	inferred from electronic annotation // inferred from direct assay // traceable author statement // inferred from direct assay // inferred from electronic annotation // inferred from electronic annotation // inferred from electronic annotation // inferred from direct assay // inferred from electronic annotation // inferred from electronic annotation // inferred from electronic annotation // inferr…	GO:0005178 // GO:0005515 // GO:0046872	integrin binding // protein binding // metal ion binding	inferred from electronic annotation // inferred from physical interaction // inferred from electronic annotation	GenMAPP	Integrin-mediated_cell_adhesion_KEGG	---	---	---	main	4.86234	4.75889	4.89126	5.29152	5.40236	5.13652	5.18642	4.95565
7980923	0.0003129	0.051	8.94	11.83	0.76	down	TRIP11	thyroid hormone receptor interactor 11	NM_004239	RefSeq	Homo sapiens thyroid hormone receptor interactor 11 (TRIP11), mRNA.	chr14	-	92435861	92506386	GO:0000042 // GO:0003281 // GO:0006366 // GO:0006996 // GO:1903506	protein targeting to Golgi // ventricular septum development // transcription from RNA polymerase II promoter // organelle organization // regulation of nucleic acid-templated transcription	inferred from electronic annotation // inferred from electronic annotation // traceable author statement // traceable author statement // traceable author statement	GO:0000139 // GO:0002079 // GO:0002081 // GO:0005634 // GO:0005794 // GO:0005801 // GO:0005856 // GO:0002080 // GO:0005737 // GO:0005794 // GO:0016020 // GO:0005622	Golgi membrane // inner acrosomal membrane // outer acrosomal membrane // nucleus // Golgi apparatus // cis-Golgi network // cytoskeleton // acrosomal membrane // cytoplasm // Golgi apparatus // membrane // intracellular	traceable author statement // inferred from electronic annotation // inferred from electronic annotation // inferred from direct assay // inferred from direct assay // inferred from electronic annotation // inferred from electronic annotation // inferred from electronic annotation // inferred from electronic annotation // inferred from electronic annotation // inferred from electronic annotation …	GO:0003713 // GO:0005515	transcription coactivator activity // protein binding	traceable author statement // inferred from physical interaction	---	---	---	---	---	main	3.08812	3.1271	3.16475	3.65346	3.42561	3.71288	3.45907	3.25449
7925561	0.0003399	0.0531	8.95	11.71	0.76	down	HNRNPU	heterogeneous nuclear ribonucleoprotein U (scaffold attachment factor A)	AK054764	GenBank	Homo sapiens cDNA FLJ30202 fis, clone BRACE2001478.	chr1	-	245003940	245010205	GO:0000398 // GO:0000398 // GO:0001649 // GO:0006396 // GO:0008380 // GO:0010467 // GO:0032211 // GO:0032922 // GO:0070934 // GO:0009060 // GO:0033617 // GO:0006397 // GO:0008380 // GO:0048511	mRNA splicing, via spliceosome // mRNA splicing, via spliceosome // osteoblast differentiation // RNA processing // RNA splicing // gene expression // negative regulation of telomere maintenance via telomerase // circadian regulation of gene expression // CRD-mediated mRNA stabilization // aerobic respiration // mitochondrial respiratory chain complex IV assembly // mRNA processing // RNA splicin…	inferred by curator // traceable author statement // inferred from direct assay // traceable author statement // traceable author statement // traceable author statement // inferred from mutant phenotype // inferred from sequence or structural similarity // inferred from mutant phenotype // --- // --- // inferred from electronic annotation // inferred from electronic annotation // inferred from e…	GO:0005634 // GO:0005654 // GO:0005654 // GO:0005697 // GO:0009986 // GO:0016020 // GO:0030529 // GO:0036464 // GO:0070937 // GO:0071013 // GO:0005739 // GO:0005739 // GO:0016020 // GO:0016021 // GO:0031966 // GO:0005634 // GO:0005681 // GO:0005737 // GO:0030529 // GO:0019013	nucleus // nucleoplasm // nucleoplasm // telomerase holoenzyme complex // cell surface // membrane // ribonucleoprotein complex // cytoplasmic ribonucleoprotein granule // CRD-mediated mRNA stability complex // catalytic step 2 spliceosome // mitochondrion // mitochondrion // membrane // integral component of membrane // mitochondrial membrane // nucleus // spliceosomal complex // cytoplasm // ri…	inferred from direct assay // inferred from direct assay // traceable author statement // inferred from direct assay // inferred from electronic annotation // inferred from direct assay // inferred from direct assay // inferred from direct assay // inferred from direct assay // inferred from direct assay // inferred from direct assay // inferred from electronic annotation // inferred from electro…	GO:0001047 // GO:0003677 // GO:0003723 // GO:0005515 // GO:0005524 // GO:0044822 // GO:0070034 // GO:0000166 // GO:0003677 // GO:0003723	core promoter binding // DNA binding // RNA binding // protein binding // ATP binding // poly(A) RNA binding // telomeric RNA binding // nucleotide binding // DNA binding // RNA binding	inferred from sequence or structural similarity // traceable author statement // traceable author statement // inferred from physical interaction // inferred from electronic annotation // inferred from direct assay // inferred from physical interaction // inferred from electronic annotation // inferred from electronic annotation // inferred from electronic annotation	GenMAPP	mRNA_processing_Reactome	---	---	---	main	3.05808	3.10698	3.22562	3.66793	3.62696	3.4613	3.43503	3.258
8124498	0.0004976	0.0572	3.39	4.47	0.76	down	ZNF204P	zinc finger protein 204, pseudogene	NR_002722	RefSeq	Homo sapiens zinc finger protein 204, pseudogene (ZNF204P), transcript variant 1, non-coding RNA.	chr6	-	27325605	27331419	---	---	---	---	---	---	GO:0003676 // GO:0046872	nucleic acid binding // metal ion binding	inferred from electronic annotation // inferred from electronic annotation	---	---	---	---	---	main	1.63908	1.62292	1.8855	2.28157	2.21618	2.10762	2.03847	1.8917
8054414	0.0005628	0.0589	20.25	26.63	0.76	down	RGPD1	RANBP2-like and GRIP domain containing 1	NM_001024457	RefSeq	Homo sapiens RANBP2-like and GRIP domain containing 1 (RGPD1), mRNA.	chr2	-	107029217	107084821	GO:0000042 // GO:0046907	protein targeting to Golgi // intracellular transport	inferred from electronic annotation // inferred from electronic annotation	GO:0005622	intracellular	inferred from electronic annotation	---	---	---	---	---	---	---	---	main	4.24408	4.49405	4.34854	4.86195	4.68372	4.57428	4.80303	4.26983
7976200	0.0005931	0.0607	16.84	22.03	0.76	down	CALM1	calmodulin 1 (phosphorylase kinase, delta)	NM_006888	RefSeq	Homo sapiens calmodulin 1 (phosphorylase kinase, delta) (CALM1), mRNA.	chr14	+	90863373	90874610	GO:0000165 // GO:0000186 // GO:0001975 // GO:0002027 // GO:0002223 // GO:0002576 // GO:0005513 // GO:0005975 // GO:0005980 // GO:0006006 // GO:0006936 // GO:0007165 // GO:0007173 // GO:0007186 // GO:0007190 // GO:0007202 // GO:0007264 // GO:0007265 // GO:0007268 // GO:0007411 // GO:0007596 // GO:0007603 // GO:0008286 // GO:0008543 // GO:0010800 // GO:0010801 // GO:0010880 // GO:0010881 // GO:0016…	MAPK cascade // activation of MAPKK activity // response to amphetamine // regulation of heart rate // stimulatory C-type lectin receptor signaling pathway // platelet degranulation // detection of calcium ion // carbohydrate metabolic process // glycogen catabolic process // glucose metabolic process // muscle contraction // signal transduction // epidermal growth factor receptor signaling pathw…	traceable author statement // traceable author statement // inferred from electronic annotation // inferred from mutant phenotype // traceable author statement // traceable author statement // inferred from mutant phenotype // traceable author statement // traceable author statement // traceable author statement // traceable author statement // traceable author statement // traceable author state…	GO:0000922 // GO:0005576 // GO:0005634 // GO:0005654 // GO:0005737 // GO:0005813 // GO:0005829 // GO:0005876 // GO:0005886 // GO:0030017 // GO:0030426 // GO:0031982 // GO:0034704 // GO:0070062 // GO:0000922 // GO:0005634 // GO:0005737 // GO:0005819 // GO:0005856 // GO:0005886 // GO:0043005	spindle pole // extracellular region // nucleus // nucleoplasm // cytoplasm // centrosome // cytosol // spindle microtubule // plasma membrane // sarcomere // growth cone // vesicle // calcium channel complex // extracellular exosome // spindle pole // nucleus // cytoplasm // spindle // cytoskeleton // plasma membrane // neuron projection	inferred from direct assay // traceable author statement // inferred from direct assay // traceable author statement // traceable author statement // inferred from direct assay // traceable author statement // inferred from direct assay // traceable author statement // inferred from direct assay // inferred from electronic annotation // inferred from direct assay // inferred from direct assay // …	GO:0005509 // GO:0005509 // GO:0005515 // GO:0008179 // GO:0019901 // GO:0019904 // GO:0030235 // GO:0031432 // GO:0031800 // GO:0031996 // GO:0031997 // GO:0043274 // GO:0043539 // GO:0043548 // GO:0044325 // GO:0048306 // GO:0050998 // GO:0072542 // GO:0005509 // GO:0019904 // GO:0030234 // GO:0044325 // GO:0046872 // GO:0047485 // GO:0016301	calcium ion binding // calcium ion binding // protein binding // adenylate cyclase binding // protein kinase binding // protein domain specific binding // nitric-oxide synthase regulator activity // titin binding // type 3 metabotropic glutamate receptor binding // thioesterase binding // N-terminal myristoylation domain binding // phospholipase binding // protein serine/threonine kinase activato…	inferred from direct assay // inferred from sequence or structural similarity // inferred from physical interaction // inferred from electronic annotation // inferred from physical interaction // inferred from physical interaction // inferred from electronic annotation // inferred from physical interaction // inferred from electronic annotation // inferred from physical interaction // inferred fr…	GenMAPP // GenMAPP // GenMAPP // GenMAPP // GenMAPP // GenMAPP // GenMAPP // GenMAPP // GenMAPP // GenMAPP // GenMAPP // GenMAPP // GenMAPP	G_Protein_Signaling // G13_Signaling_Pathway // Glycogen_Metabolism // Calcium_regulation_in_cardiac_cells // Smooth_muscle_contraction // G_Protein_Signaling // G13_Signaling_Pathway // Calcium_regulation_in_cardiac_cells // Smooth_muscle_contraction // Calcium_regulation_in_cardiac_cells // Smooth_muscle_contraction // G_Protein_Signaling // G13_Signaling_Pathway	---	---	---	main	3.94535	4.0858	4.0164	4.60553	4.46961	4.44939	4.31929	4.23675
7899813	0.0006635	0.063	35.13	45.99	0.76	down	RBBP4	retinoblastoma binding protein 4	NM_001135255	RefSeq	Homo sapiens retinoblastoma binding protein 4 (RBBP4), transcript variant 2, mRNA.	chr1	+	33116749	33146258	GO:0000086 // GO:0000278 // GO:0006260 // GO:0006325 // GO:0006334 // GO:0006335 // GO:0006336 // GO:0006338 // GO:0006351 // GO:0006355 // GO:0008285 // GO:0010467 // GO:0031497 // GO:0034080 // GO:0040029 // GO:0043044 // GO:0045814 // GO:0051726 // GO:0007049 // GO:0016568	G2/M transition of mitotic cell cycle // mitotic cell cycle // DNA replication // chromatin organization // nucleosome assembly // DNA replication-dependent nucleosome assembly // DNA replication-independent nucleosome assembly // chromatin remodeling // transcription, DNA-templated // regulation of transcription, DNA-templated // negative regulation of cell proliferation // gene expression // ch…	traceable author statement // traceable author statement // inferred from electronic annotation // traceable author statement // traceable author statement // inferred from direct assay // inferred from direct assay // inferred from direct assay // inferred from electronic annotation // inferred from electronic annotation // traceable author statement // traceable author statement // inferred fro…	GO:0000790 // GO:0005634 // GO:0005654 // GO:0005654 // GO:0016580 // GO:0016581 // GO:0016581 // GO:0016589 // GO:0033186 // GO:0035098 // GO:0043234 // GO:0005634	nuclear chromatin // nucleus // nucleoplasm // nucleoplasm // Sin3 complex // NuRD complex // NuRD complex // NURF complex // CAF-1 complex // ESC/E(Z) complex // protein complex // nucleus	inferred from direct assay // inferred from direct assay // inferred from direct assay // traceable author statement // non-traceable author statement // inferred from direct assay // non-traceable author statement // inferred from direct assay // inferred from direct assay // inferred from direct assay // inferred from direct assay // inferred from electronic annotation	GO:0000978 // GO:0000980 // GO:0005515 // GO:0008094 // GO:0031492 // GO:0042393 // GO:0042826	RNA polymerase II core promoter proximal region sequence-specific DNA binding // RNA polymerase II distal enhancer sequence-specific DNA binding // protein binding // DNA-dependent ATPase activity // nucleosomal DNA binding // histone binding // histone deacetylase binding	inferred from direct assay // inferred from direct assay // inferred from physical interaction // inferred from direct assay // inferred from direct assay // non-traceable author statement // inferred from physical interaction	---	---	---	---	---	main	5.17187	5.16279	4.95329	5.50062	5.48388	5.6589	5.41559	5.28737
8105878	0.0008039	0.0645	9.56	12.53	0.76	down	RAD17	RAD17 checkpoint clamp loader component	NM_001278622	RefSeq	Homo sapiens RAD17 checkpoint clamp loader component (RAD17), transcript variant 9, mRNA.	chr5	+	68665124	68710628	GO:0000076 // GO:0000077 // GO:0000724 // GO:0006260 // GO:0006281 // GO:0006302 // GO:0006974 // GO:0007093 // GO:0008156 // GO:0042325 // GO:0000077 // GO:0006281 // GO:0006974 // GO:0007049	DNA replication checkpoint // DNA damage checkpoint // double-strand break repair via homologous recombination // DNA replication // DNA repair // double-strand break repair // cellular response to DNA damage stimulus // mitotic cell cycle checkpoint // negative regulation of DNA replication // regulation of phosphorylation // DNA damage checkpoint // DNA repair // cellular response to DNA damage…	traceable author statement // inferred from mutant phenotype // traceable author statement // traceable author statement // traceable author statement // traceable author statement // inferred from mutant phenotype // inferred from mutant phenotype // inferred from mutant phenotype // inferred from mutant phenotype // inferred from electronic annotation // inferred from electronic annotation // i…	GO:0000781 // GO:0005634 // GO:0005654 // GO:0005654 // GO:0031389 // GO:0005634	chromosome, telomeric region // nucleus // nucleoplasm // nucleoplasm // Rad17 RFC-like complex // nucleus	inferred from direct assay // traceable author statement // inferred from direct assay // traceable author statement // inferred from electronic annotation // inferred from electronic annotation	GO:0003689 // GO:0005515 // GO:0005524 // GO:0000166	DNA clamp loader activity // protein binding // ATP binding // nucleotide binding	inferred from electronic annotation // inferred from physical interaction // inferred from electronic annotation // inferred from electronic annotation	---	---	---	---	---	main	3.36026	3.14299	3.40466	3.56776	3.56513	3.66366	3.79549	3.12887
7983663	0.0008801	0.0666	11.28	14.8	0.76	down	USP8	ubiquitin specific peptidase 8	NM_001128610	RefSeq	Homo sapiens ubiquitin specific peptidase 8 (USP8), transcript variant 2, mRNA.	chr15	+	50716579	50791973	GO:0000281 // GO:0007032 // GO:0007265 // GO:0008283 // GO:0016579 // GO:0043161 // GO:0061136 // GO:0070536 // GO:0071108 // GO:0006508 // GO:0006511 // GO:0007049 // GO:0016579 // GO:0043161 // GO:0061136	mitotic cytokinesis // endosome organization // Ras protein signal transduction // cell proliferation // protein deubiquitination // proteasome-mediated ubiquitin-dependent protein catabolic process // regulation of proteasomal protein catabolic process // protein K63-linked deubiquitination // protein K48-linked deubiquitination // proteolysis // ubiquitin-dependent protein catabolic process // …	inferred from mutant phenotype // inferred from mutant phenotype // inferred from electronic annotation // traceable author statement // inferred from mutant phenotype // not recorded // not recorded // inferred from direct assay // inferred from direct assay // inferred from electronic annotation // inferred from electronic annotation // inferred from electronic annotation // inferred from elect…	GO:0001669 // GO:0005654 // GO:0005737 // GO:0005769 // GO:0005794 // GO:0005829 // GO:0005829 // GO:0019897 // GO:0030496 // GO:0031313 // GO:0005622 // GO:0005634 // GO:0005737 // GO:0005768 // GO:0005886 // GO:0010008 // GO:0016020 // GO:0031313	acrosomal vesicle // nucleoplasm // cytoplasm // early endosome // Golgi apparatus // cytosol // cytosol // extrinsic component of plasma membrane // midbody // extrinsic component of endosome membrane // intracellular // nucleus // cytoplasm // endosome // plasma membrane // endosome membrane // membrane // extrinsic component of endosome membrane	inferred from electronic annotation // inferred from direct assay // inferred from direct assay // inferred from direct assay // inferred from direct assay // inferred from direct assay // traceable author statement // inferred from direct assay // inferred from direct assay // not recorded // inferred from electronic annotation // inferred from electronic annotation // inferred from electronic a…	GO:0004197 // GO:0004843 // GO:0005515 // GO:0017124 // GO:0004843 // GO:0008233 // GO:0008234 // GO:0016787 // GO:0036459	cysteine-type endopeptidase activity // ubiquitin-specific protease activity // protein binding // SH3 domain binding // ubiquitin-specific protease activity // peptidase activity // cysteine-type peptidase activity // hydrolase activity // ubiquitinyl hydrolase activity	traceable author statement // inferred from direct assay // inferred from physical interaction // inferred from electronic annotation // traceable author statement // inferred from electronic annotation // inferred from electronic annotation // inferred from electronic annotation // inferred from electronic annotation	---	---	---	---	---	main	3.49619	3.48372	3.54979	3.91177	4.07039	3.64487	3.92934	3.45566
8016324	0.0009362	0.0677	44.35	58.43	0.76	down	CDC27	cell division cycle 27	NM_001114091	RefSeq	Homo sapiens cell division cycle 27 (CDC27), transcript variant 1, mRNA.	chr17	-	45197626	45266665	GO:0000278 // GO:0007091 // GO:0007094 // GO:0008283 // GO:0031145 // GO:0051436 // GO:0051437 // GO:0051439 // GO:0070979 // GO:0007091 // GO:0016567 // GO:0051301	mitotic cell cycle // metaphase/anaphase transition of mitotic cell cycle // mitotic spindle assembly checkpoint // cell proliferation // anaphase-promoting complex-dependent proteasomal ubiquitin-dependent protein catabolic process // negative regulation of ubiquitin-protein ligase activity involved in mitotic cell cycle // positive regulation of ubiquitin-protein ligase activity involved in reg…	traceable author statement // inferred from mutant phenotype // traceable author statement // traceable author statement // traceable author statement // traceable author statement // traceable author statement // traceable author statement // inferred from direct assay // traceable author statement // inferred from electronic annotation // inferred from electronic annotation	GO:0005634 // GO:0005654 // GO:0005654 // GO:0005680 // GO:0005737 // GO:0005813 // GO:0005819 // GO:0005829 // GO:0005876 // GO:0005634 // GO:0005813	nucleus // nucleoplasm // nucleoplasm // anaphase-promoting complex // cytoplasm // centrosome // spindle // cytosol // spindle microtubule // nucleus // centrosome	inferred from direct assay // inferred from direct assay // traceable author statement // inferred from direct assay // inferred from direct assay // inferred from direct assay // traceable author statement // traceable author statement // inferred from direct assay // inferred from electronic annotation // traceable author statement	GO:0005515 // GO:0019903	protein binding // protein phosphatase binding	inferred from physical interaction // inferred from physical interaction	---	---	---	---	---	main	5.52918	5.38101	5.68012	5.82569	5.74436	5.86049	5.99691	5.33287
8022426	0.0010152	0.069	8.38	11.09	0.76	down	TERF1P2	telomeric repeat binding factor (NIMA-interacting) 1 pseudogene 2	OTTHUMT00000442894	Havana transcript	telomeric repeat binding factor (NIMA-interacting) 1 pseudogene 2[gene_biotype:processed_pseudogene transcript_biotype:processed_pseudogene]	chr18	-	14377545	14378756	---	---	---	---	---	---	---	---	---	---	---	---	---	---	main	3.0954	2.99264	2.9556	3.43491	3.44694	3.6869	3.31342	3.21666
8101624	0.0010275	0.0693	7.69	10.14	0.76	down	KLHL8	kelch-like family member 8	NM_001292003	RefSeq	Homo sapiens kelch-like family member 8 (KLHL8), transcript variant 1, mRNA.	chr4	-	88081401	88141710	GO:0016567 // GO:0042787 // GO:0016567	protein ubiquitination // protein ubiquitination involved in ubiquitin-dependent protein catabolic process // protein ubiquitination	inferred from direct assay // inferred from direct assay // inferred from electronic annotation	GO:0005654 // GO:0031463 // GO:0031463	nucleoplasm // Cul3-RING ubiquitin ligase complex // Cul3-RING ubiquitin ligase complex	inferred from direct assay // inferred from direct assay // inferred from electronic annotation	GO:0004842 // GO:0004842	ubiquitin-protein transferase activity // ubiquitin-protein transferase activity	not recorded // ---	---	---	---	---	---	main	2.82699	2.79087	3.02341	3.47407	3.33086	3.40204	3.17255	3.12214
7978932	0.0011629	0.0733	13.5	17.79	0.76	down	SOS2	SOS Ras/Rho guanine nucleotide exchange factor 2	NM_006939	RefSeq	Homo sapiens son of sevenless homolog 2 (Drosophila) (SOS2), mRNA.	chr14	-	50585028	50698027	GO:0001782 // GO:0007264 // GO:0007411 // GO:0033081 // GO:0035023 // GO:0042129 // GO:0043065 // GO:0043547 // GO:0048011 // GO:0051056 // GO:0051057 // GO:0097190 // GO:2000973 // GO:0002260 // GO:0007264	B cell homeostasis // small GTPase mediated signal transduction // axon guidance // regulation of T cell differentiation in thymus // regulation of Rho protein signal transduction // regulation of T cell proliferation // positive regulation of apoptotic process // positive regulation of GTPase activity // neurotrophin TRK receptor signaling pathway // regulation of small GTPase mediated signal tr…	inferred from electronic annotation // traceable author statement // traceable author statement // inferred from electronic annotation // inferred from electronic annotation // inferred from electronic annotation // traceable author statement // inferred from electronic annotation // traceable author statement // traceable author statement // inferred from electronic annotation // traceable autho…	GO:0005829 // GO:0005622	cytosol // intracellular	traceable author statement // inferred from electronic annotation	GO:0003677 // GO:0005089 // GO:0005515 // GO:0046982 // GO:0005085 // GO:0005088	DNA binding // Rho guanyl-nucleotide exchange factor activity // protein binding // protein heterodimerization activity // guanyl-nucleotide exchange factor activity // Ras guanyl-nucleotide exchange factor activity	inferred from electronic annotation // inferred from electronic annotation // inferred from physical interaction // inferred from electronic annotation // inferred from electronic annotation // inferred from electronic annotation	---	---	---	---	---	main	3.6321	3.82747	3.74808	4.30924	4.28021	3.91864	4.10441	3.80925
7961546	0.0013103	0.0745	23.31	30.51	0.76	down	EPS8	epidermal growth factor receptor pathway substrate 8	NM_004447	RefSeq	Homo sapiens epidermal growth factor receptor pathway substrate 8 (EPS8), mRNA.	chr12	-	15772994	15942334	GO:0007165 // GO:0007173 // GO:0008283 // GO:0008344 // GO:0008360 // GO:0009967 // GO:0009967 // GO:0010458 // GO:0016601 // GO:0030832 // GO:0031532 // GO:0036336 // GO:0048149 // GO:0051016 // GO:0051017 // GO:0051764 // GO:0070358 // GO:0008360 // GO:0010458 // GO:0016601 // GO:0030832 // GO:0036336 // GO:0051016 // GO:0051017 // GO:0051764 // GO:0070358 // GO:0016310	signal transduction // epidermal growth factor receptor signaling pathway // cell proliferation // adult locomotory behavior // regulation of cell shape // positive regulation of signal transduction // positive regulation of signal transduction // exit from mitosis // Rac protein signal transduction // regulation of actin filament length // actin cytoskeleton reorganization // dendritic cell migr…	traceable author statement // traceable author statement // traceable author statement // inferred from electronic annotation // inferred from sequence or structural similarity // inferred from electronic annotation // traceable author statement // inferred from sequence or structural similarity // inferred from sequence or structural similarity // inferred from sequence or structural similarity …	GO:0005903 // GO:0005938 // GO:0014069 // GO:0017146 // GO:0030054 // GO:0030426 // GO:0031982 // GO:0032420 // GO:0032587 // GO:0070062 // GO:0005737 // GO:0005886 // GO:0005938 // GO:0016020 // GO:0032420 // GO:0032587 // GO:0042995 // GO:0043005 // GO:0045202	brush border // cell cortex // postsynaptic density // NMDA selective glutamate receptor complex // cell junction // growth cone // vesicle // stereocilium // ruffle membrane // extracellular exosome // cytoplasm // plasma membrane // cell cortex // membrane // stereocilium // ruffle membrane // cell projection // neuron projection // synapse	inferred from electronic annotation // inferred from sequence or structural similarity // inferred from electronic annotation // inferred from electronic annotation // inferred from electronic annotation // inferred from electronic annotation // inferred from direct assay // inferred from sequence or structural similarity // inferred from sequence or structural similarity // inferred from direct …	GO:0003779 // GO:0005070 // GO:0005515 // GO:0048365 // GO:0003779 // GO:0035591 // GO:0048365 // GO:0016301	actin binding // SH3/SH2 adaptor activity // protein binding // Rac GTPase binding // actin binding // signaling adaptor activity // Rac GTPase binding // kinase activity	inferred from sequence or structural similarity // traceable author statement // inferred from physical interaction // inferred from sequence or structural similarity // inferred from electronic annotation // inferred from electronic annotation // inferred from electronic annotation // inferred from electronic annotation	---	---	---	---	---	main	4.63664	4.65366	4.47393	4.85964	5.04896	4.73643	5.05529	4.41706
8136078	0.0013316	0.0745	5.86	7.73	0.76	down	---	---	NONHSAT123288	NONCODE	Non-coding transcript identified by NONCODE	chr7	+	128804690	128804800	---	---	---	---	---	---	---	---	---	---	---	---	---	---	main	2.69474	2.68057	2.38454	2.81514	2.9083	3.01815	3.06699	2.43562
8009382	0.0016493	0.0818	15.77	20.77	0.76	down	BPTF	bromodomain PHD finger transcription factor	NM_004459	RefSeq	Homo sapiens bromodomain PHD finger transcription factor (BPTF), transcript variant 2, mRNA.	chr17	+	65821780	65980492	GO:0000122 // GO:0001892 // GO:0006338 // GO:0006351 // GO:0006355 // GO:0007420 // GO:0007492 // GO:0009952 // GO:0045893 // GO:0006351 // GO:0006355 // GO:0016568	negative regulation of transcription from RNA polymerase II promoter // embryonic placenta development // chromatin remodeling // transcription, DNA-templated // regulation of transcription, DNA-templated // brain development // endoderm development // anterior/posterior pattern specification // positive regulation of transcription, DNA-templated // transcription, DNA-templated // regulation of t…	inferred from direct assay // inferred from electronic annotation // inferred from direct assay // inferred from mutant phenotype // inferred from mutant phenotype // inferred from mutant phenotype // inferred from electronic annotation // inferred from electronic annotation // inferred from mutant phenotype // inferred from electronic annotation // inferred from electronic annotation // inferred…	GO:0005634 // GO:0005654 // GO:0005737 // GO:0016589 // GO:0070062 // GO:0005634 // GO:0005737	nucleus // nucleoplasm // cytoplasm // NURF complex // extracellular exosome // nucleus // cytoplasm	inferred from direct assay // inferred from direct assay // inferred from electronic annotation // inferred from direct assay // inferred from direct assay // inferred from electronic annotation // traceable author statement	GO:0005515 // GO:0008094 // GO:0008134 // GO:0008270 // GO:0043565 // GO:0043565 // GO:0046872	protein binding // DNA-dependent ATPase activity // transcription factor binding // zinc ion binding // sequence-specific DNA binding // sequence-specific DNA binding // metal ion binding	inferred from physical interaction // inferred from direct assay // inferred from direct assay // inferred from electronic annotation // inferred from direct assay // inferred from mutant phenotype // inferred from electronic annotation	---	---	---	---	---	main	3.87947	4.14394	3.96195	4.49937	4.45137	4.1086	4.45222	3.92284
8049847	0.0019324	0.087	18.92	24.79	0.76	down	FARP2	FERM, ARH/RhoGEF and pleckstrin domain protein 2	NM_001282983	RefSeq	Homo sapiens FERM, RhoGEF and pleckstrin domain protein 2 (FARP2), transcript variant 2, mRNA.	chr2	+	242295711	242434255	GO:0007155 // GO:0007411 // GO:0016322 // GO:0016601 // GO:0030316 // GO:0031532 // GO:0033623 // GO:0035023 // GO:0043547 // GO:0043547 // GO:0043547 // GO:0071526 // GO:0071800 // GO:0007155 // GO:0030316 // GO:0031532 // GO:0033623 // GO:0071526 // GO:0071800	cell adhesion // axon guidance // neuron remodeling // Rac protein signal transduction // osteoclast differentiation // actin cytoskeleton reorganization // regulation of integrin activation // regulation of Rho protein signal transduction // positive regulation of GTPase activity // positive regulation of GTPase activity // positive regulation of GTPase activity // semaphorin-plexin signaling pa…	inferred from sequence or structural similarity // traceable author statement // inferred from direct assay // inferred from direct assay // inferred from sequence or structural similarity // inferred from sequence or structural similarity // inferred from sequence or structural similarity // inferred from electronic annotation // inferred from direct assay // inferred from electronic annotation …	GO:0005737 // GO:0005829 // GO:0005856 // GO:0019898 // GO:0005737	cytoplasm // cytosol // cytoskeleton // extrinsic component of membrane // cytoplasm	inferred from direct assay // traceable author statement // inferred from electronic annotation // inferred from electronic annotation // inferred from electronic annotation	GO:0005089 // GO:0008092 // GO:0030676 // GO:0005085 // GO:0005089 // GO:0030676	Rho guanyl-nucleotide exchange factor activity // cytoskeletal protein binding // Rac guanyl-nucleotide exchange factor activity // guanyl-nucleotide exchange factor activity // Rho guanyl-nucleotide exchange factor activity // Rac guanyl-nucleotide exchange factor activity	inferred from direct assay // inferred from electronic annotation // inferred from sequence or structural similarity // inferred from electronic annotation // inferred from electronic annotation // inferred from electronic annotation	---	---	---	---	---	main	4.40786	4.20623	4.04256	4.47583	4.71208	4.77794	4.55602	4.31504
7989617	0.002199	0.092	7.22	9.54	0.76	down	---	---	NONHSAT046642	NONCODE	Non-coding transcript identified by NONCODE	chr15	-	64403659	64403768	---	---	---	---	---	---	---	---	---	---	---	---	---	---	main	3.0501	2.71855	2.76934	3.04225	3.44306	3.2834	3.25285	2.86659
7901513	0.0022485	0.0927	22.52	29.6	0.76	down	SCP2	sterol carrier protein 2	NM_001007098	RefSeq	Homo sapiens sterol carrier protein 2 (SCP2), transcript variant 2, mRNA.	chr1	+	53392948	53517282	GO:0006694 // GO:0006699 // GO:0006701 // GO:0007031 // GO:0008206 // GO:0015914 // GO:0015918 // GO:0032385 // GO:0032385 // GO:0032959 // GO:0033540 // GO:0033559 // GO:0036109 // GO:0044255 // GO:0044281 // GO:0045940 // GO:0072659 // GO:1901373 // GO:0006810 // GO:0006869 // GO:0008152 // GO:0015918	steroid biosynthetic process // bile acid biosynthetic process // progesterone biosynthetic process // peroxisome organization // bile acid metabolic process // phospholipid transport // sterol transport // positive regulation of intracellular cholesterol transport // positive regulation of intracellular cholesterol transport // inositol trisphosphate biosynthetic process // fatty acid beta-oxida…	inferred from direct assay // traceable author statement // inferred from direct assay // inferred from electronic annotation // traceable author statement // inferred from direct assay // not recorded // inferred from direct assay // non-traceable author statement // inferred from direct assay // traceable author statement // traceable author statement // traceable author statement // traceable …	GO:0005654 // GO:0005737 // GO:0005739 // GO:0005777 // GO:0005782 // GO:0016020 // GO:0043231 // GO:0043234 // GO:0070062 // GO:0005737 // GO:0005777	nucleoplasm // cytoplasm // mitochondrion // peroxisome // peroxisomal matrix // membrane // intracellular membrane-bounded organelle // protein complex // extracellular exosome // cytoplasm // peroxisome	inferred from direct assay // inferred from direct assay // inferred from electronic annotation // inferred from direct assay // traceable author statement // inferred from direct assay // inferred from direct assay // inferred from direct assay // inferred from direct assay // inferred from electronic annotation // inferred from electronic annotation	GO:0000062 // GO:0005102 // GO:0005515 // GO:0008526 // GO:0015248 // GO:0015485 // GO:0033814 // GO:0036042 // GO:0070538 // GO:0003824 // GO:0008289 // GO:0015248 // GO:0016740 // GO:0016746 // GO:0016747	fatty-acyl-CoA binding // receptor binding // protein binding // phosphatidylinositol transporter activity // sterol transporter activity // cholesterol binding // propanoyl-CoA C-acyltransferase activity // long-chain fatty acyl-CoA binding // oleic acid binding // catalytic activity // lipid binding // sterol transporter activity // transferase activity // transferase activity, transferring acy…	inferred from direct assay // inferred from physical interaction // inferred from physical interaction // inferred from direct assay // not recorded // inferred from direct assay // inferred from electronic annotation // inferred from direct assay // inferred from direct assay // inferred from electronic annotation // inferred from electronic annotation // --- // inferred from electronic annotati…	GenMAPP	Mitochondrial_fatty_acid_betaoxidation	---	---	---	main	4.58829	4.44033	4.33141	4.81049	5.14327	4.7974	4.78069	4.6182
7983734	0.0032796	0.103	15.75	20.83	0.76	down	TMOD2	tropomodulin 2 (neuronal)	NM_001142885	RefSeq	Homo sapiens tropomodulin 2 (neuronal) (TMOD2), transcript variant 2, mRNA.	chr15	+	52043794	52102343	GO:0006936 // GO:0007015 // GO:0007270 // GO:0007399 // GO:0007611 // GO:0030239 // GO:0045745 // GO:0051694 // GO:0006936 // GO:0007015 // GO:0030239	muscle contraction // actin filament organization // neuron-neuron synaptic transmission // nervous system development // learning or memory // myofibril assembly // positive regulation of G-protein coupled receptor protein signaling pathway // pointed-end actin filament capping // muscle contraction // actin filament organization // myofibril assembly	not recorded // not recorded // inferred from electronic annotation // traceable author statement // inferred from electronic annotation // not recorded // inferred from electronic annotation // inferred from electronic annotation // --- // --- // ---	GO:0005865 // GO:0030426 // GO:0005737 // GO:0005856 // GO:0005865 // GO:0043005	striated muscle thin filament // growth cone // cytoplasm // cytoskeleton // striated muscle thin filament // neuron projection	not recorded // inferred from electronic annotation // inferred from electronic annotation // inferred from electronic annotation // --- // inferred from electronic annotation	GO:0003779 // GO:0005523 // GO:0005523	actin binding // tropomyosin binding // tropomyosin binding	inferred from electronic annotation // inferred from electronic annotation // traceable author statement	---	---	---	---	---	main	3.85652	4.3047	3.81776	4.51043	4.2059	4.3774	4.42279	3.92436
8164131	0.0033456	0.103	30.93	40.48	0.76	down	SCAI	suppressor of cancer cell invasion	NM_001144877	RefSeq	Homo sapiens suppressor of cancer cell invasion (SCAI), transcript variant 2, mRNA.	chr9	-	127714380	127905778	GO:0006351 // GO:0006355 // GO:0007264 // GO:0030336 // GO:0035024 // GO:1903507 // GO:1903507 // GO:0009968 // GO:0035024	transcription, DNA-templated // regulation of transcription, DNA-templated // small GTPase mediated signal transduction // negative regulation of cell migration // negative regulation of Rho protein signal transduction // negative regulation of nucleic acid-templated transcription // negative regulation of nucleic acid-templated transcription // negative regulation of signal transduction // negat…	inferred from electronic annotation // inferred from electronic annotation // traceable author statement // inferred from mutant phenotype // inferred from sequence or structural similarity // inferred from electronic annotation // inferred from mutant phenotype // inferred from electronic annotation // inferred from electronic annotation	GO:0005634 // GO:0005654 // GO:0005737 // GO:0016021 // GO:0031965 // GO:0005634 // GO:0016020	nucleus // nucleoplasm // cytoplasm // integral component of membrane // nuclear membrane // nucleus // membrane	inferred from direct assay // traceable author statement // inferred from electronic annotation // inferred from electronic annotation // inferred from direct assay // inferred from electronic annotation // inferred from electronic annotation	GO:0003714 // GO:0005515 // GO:0003714	transcription corepressor activity // protein binding // transcription corepressor activity	inferred from mutant phenotype // inferred from physical interaction // inferred from electronic annotation	---	---	---	---	---	main	4.88823	4.88799	5.20914	5.41181	5.38938	5.08033	5.44014	4.83708
8103360	0.0035367	0.105	5.18	6.86	0.76	down	---	---	---	---	---	chr4	-	156376067	156376124	---	---	---	---	---	---	---	---	---	---	---	---	---	---	main	2.58731	2.26393	2.44047	2.56551	2.70405	2.8568	2.98404	2.20629
7951535	0.0038562	0.108	29.26	38.59	0.76	down	KDELC2	KDEL (Lys-Asp-Glu-Leu) containing 2	NM_153705	RefSeq	Homo sapiens KDEL (Lys-Asp-Glu-Leu) containing 2 (KDELC2), mRNA.	chr11	-	108342839	108369238	GO:0006664 // GO:0006664 // GO:0008150	glycolipid metabolic process // glycolipid metabolic process // biological_process	not recorded // --- // no biological data available	GO:0005788 // GO:0005575 // GO:0005783 // GO:0005788 // GO:0005788	endoplasmic reticulum lumen // cellular_component // endoplasmic reticulum // endoplasmic reticulum lumen // endoplasmic reticulum lumen	not recorded // no biological data available // inferred from electronic annotation // --- // inferred from electronic annotation	GO:0046527 // GO:0003674 // GO:0046527	glucosyltransferase activity // molecular_function // glucosyltransferase activity	not recorded // no biological data available // ---	---	---	---	---	---	main	4.88046	4.89549	4.67727	5.27889	5.09309	5.55066	5.11643	5.04676
8089234	0.0041007	0.11	12.88	17.04	0.76	down	ZBTB11	zinc finger and BTB domain containing 11	NM_014415	RefSeq	Homo sapiens zinc finger and BTB domain containing 11 (ZBTB11), mRNA.	chr3	-	101368291	101395917	GO:0006351 // GO:0006355 // GO:0006355 // GO:0006355 // GO:0008150	transcription, DNA-templated // regulation of transcription, DNA-templated // regulation of transcription, DNA-templated // regulation of transcription, DNA-templated // biological_process	inferred from electronic annotation // not recorded // --- // inferred from electronic annotation // no biological data available	GO:0005654 // GO:0005634	nucleoplasm // nucleus	inferred from direct assay // inferred from electronic annotation	GO:0000977 // GO:0003700 // GO:0046872 // GO:0000977 // GO:0003674 // GO:0003676 // GO:0003677 // GO:0003700	RNA polymerase II regulatory region sequence-specific DNA binding // transcription factor activity, sequence-specific DNA binding // metal ion binding // RNA polymerase II regulatory region sequence-specific DNA binding // molecular_function // nucleic acid binding // DNA binding // transcription factor activity, sequence-specific DNA binding	not recorded // not recorded // inferred from electronic annotation // --- // no biological data available // inferred from electronic annotation // inferred from electronic annotation // ---	---	---	---	---	---	main	3.74086	3.89008	3.34275	4.05941	4.20175	4.1117	3.99646	3.7783
8159977	0.0044414	0.113	3.07	4.03	0.76	down	RLN2	relaxin 2	NM_005059	RefSeq	Homo sapiens relaxin 2 (RLN2), transcript variant 2, mRNA.	chr9	-	5299868	5304969	GO:0007565 // GO:0010628 // GO:0030819 // GO:0045766 // GO:0048552	female pregnancy // positive regulation of gene expression // positive regulation of cAMP biosynthetic process // positive regulation of angiogenesis // regulation of metalloenzyme activity	traceable author statement // inferred from direct assay // inferred from direct assay // inferred from mutant phenotype // inferred from direct assay	GO:0005576 // GO:0005576	extracellular region // extracellular region	traceable author statement // inferred from electronic annotation	GO:0005179	hormone activity	inferred from electronic annotation	---	---	---	---	---	main	1.72823	1.46529	1.54148	1.89865	1.90549	2.35031	1.88915	1.72734
8114111	0.0053031	0.12	8.55	11.18	0.76	down	---	---	NONHSAT103795	NONCODE	Non-coding transcript identified by NONCODE	chr5	-	132328793	132328892	---	---	---	---	---	---	---	---	---	---	---	---	---	---	main	3.21373	3.27242	2.97535	3.36816	3.60377	3.27728	3.68017	2.92036
8102482	0.0053833	0.12	27.92	36.51	0.76	down	SEC24D	SEC24 homolog D, COPII coat complex component	NM_014822	RefSeq	Homo sapiens SEC24 homolog D, COPII coat complex component (SEC24D), mRNA.	chr4	-	119643978	119759822	GO:0001701 // GO:0002474 // GO:0006886 // GO:0006888 // GO:0006888 // GO:0018279 // GO:0019886 // GO:0043687 // GO:0044267 // GO:0044281 // GO:0048208 // GO:0061024 // GO:0006810 // GO:0006888 // GO:0015031 // GO:0016192	in utero embryonic development // antigen processing and presentation of peptide antigen via MHC class I // intracellular protein transport // ER to Golgi vesicle-mediated transport // ER to Golgi vesicle-mediated transport // protein N-linked glycosylation via asparagine // antigen processing and presentation of exogenous peptide antigen via MHC class II // post-translational protein modificatio…	inferred from electronic annotation // traceable author statement // inferred from electronic annotation // non-traceable author statement // traceable author statement // traceable author statement // traceable author statement // traceable author statement // traceable author statement // traceable author statement // traceable author statement // traceable author statement // inferred from ele…	GO:0000139 // GO:0005789 // GO:0005829 // GO:0012507 // GO:0030127 // GO:0048471 // GO:0005737 // GO:0005783 // GO:0005789 // GO:0005794 // GO:0016020 // GO:0030127	Golgi membrane // endoplasmic reticulum membrane // cytosol // ER to Golgi transport vesicle membrane // COPII vesicle coat // perinuclear region of cytoplasm // cytoplasm // endoplasmic reticulum // endoplasmic reticulum membrane // Golgi apparatus // membrane // COPII vesicle coat	inferred from electronic annotation // traceable author statement // traceable author statement // traceable author statement // non-traceable author statement // inferred from electronic annotation // inferred from electronic annotation // inferred from electronic annotation // inferred from electronic annotation // inferred from electronic annotation // inferred from electronic annotation // in…	GO:0005515 // GO:0008270 // GO:0003674	protein binding // zinc ion binding // molecular_function	inferred from physical interaction // inferred from electronic annotation // no biological data available	---	---	---	---	---	main	4.88505	4.51389	4.79494	5.12319	5.26855	5.34619	4.99366	5.03031
7943411	0.0056699	0.123	4.8	6.31	0.76	down	---	---	ENST00000391164	ENSEMBL	RNA, U6 small nuclear 952, pseudogene [gene_biotype:snRNA transcript_biotype:snRNA]	chr11	+	102184453	102184530	---	---	---	---	---	---	---	---	---	---	---	---	---	---	main	2.1417	2.07192	2.65051	2.77589	2.59369	2.54028	2.73798	2.19352
7968746	0.0057246	0.124	7.7	10.15	0.76	down	WBP4	WW domain binding protein 4	NM_007187	RefSeq	Homo sapiens WW domain binding protein 4 (WBP4), mRNA.	chr13	+	41635255	41658142	GO:0045292 // GO:0006397 // GO:0008380	mRNA cis splicing, via spliceosome // mRNA processing // RNA splicing	inferred from direct assay // inferred from electronic annotation // inferred from electronic annotation	GO:0005654 // GO:0005681 // GO:0005886 // GO:0016607 // GO:0005634 // GO:0016607	nucleoplasm // spliceosomal complex // plasma membrane // nuclear speck // nucleus // nuclear speck	inferred from direct assay // inferred from electronic annotation // inferred from direct assay // inferred from direct assay // inferred from electronic annotation // inferred from electronic annotation	GO:0003676 // GO:0005515 // GO:0008270 // GO:0070064 // GO:0046872	nucleic acid binding // protein binding // zinc ion binding // proline-rich region binding // metal ion binding	inferred from electronic annotation // inferred from physical interaction // inferred from electronic annotation // inferred from physical interaction // inferred from electronic annotation	---	---	---	---	---	main	2.65852	3.06572	3.07526	3.64792	3.27379	3.15127	3.3041	2.97784
8117018	0.0059268	0.125	2.55	3.37	0.76	down	---	---	ENST00000364497	ENSEMBL	RNA, U6 small nuclear 522, pseudogene [gene_biotype:snRNA transcript_biotype:snRNA]	chr6	+	15315154	15315257	---	---	---	---	---	---	---	---	---	---	---	---	---	---	main	1.37512	1.0893	1.66344	1.73147	1.52572	1.92682	1.82378	1.28011
8104996	0.0063018	0.127	6.43	8.49	0.76	down	---	---	ENST00000437639	ENSEMBL	OFD1 pseudogene 17 [gene_biotype:processed_pseudogene transcript_biotype:processed_pseudogene]	chr5	+	37209466	37212483	---	---	---	---	---	---	---	---	---	---	---	---	---	---	main	2.67453	2.72689	2.50332	3.09214	2.88141	3.4384	2.9397	2.82113
7932911	0.0070238	0.133	64.16	84.19	0.76	down	KIF5B	kinesin family member 5B	NM_004521	RefSeq	Homo sapiens kinesin family member 5B (KIF5B), mRNA.	chr10	-	32297938	32345359	GO:0007018 // GO:0007028 // GO:0007411 // GO:0008104 // GO:0030705 // GO:0032230 // GO:0035617 // GO:0042391 // GO:0043268 // GO:0044267 // GO:0047496 // GO:0072383 // GO:0090004 // GO:0007018 // GO:0007411 // GO:0008104 // GO:0030705 // GO:0035617 // GO:0047496 // GO:0008152 // GO:0006468 // GO:0018108 // GO:0007169	microtubule-based movement // cytoplasm organization // axon guidance // protein localization // cytoskeleton-dependent intracellular transport // positive regulation of synaptic transmission, GABAergic // stress granule disassembly // regulation of membrane potential // positive regulation of potassium ion transport // cellular protein metabolic process // vesicle transport along microtubule // …	traceable author statement // inferred from electronic annotation // not recorded // not recorded // not recorded // inferred from electronic annotation // inferred from sequence or structural similarity // inferred from direct assay // inferred from direct assay // traceable author statement // inferred from sequence or structural similarity // inferred from electronic annotation // inferred fro…	GO:0005737 // GO:0005815 // GO:0005871 // GO:0005874 // GO:0016020 // GO:0030139 // GO:0031982 // GO:0035253 // GO:0043005 // GO:0048471 // GO:0005737 // GO:0005856 // GO:0005871 // GO:0043227 // GO:0048471 // GO:0016020 // GO:0016021	cytoplasm // microtubule organizing center // kinesin complex // microtubule // membrane // endocytic vesicle // vesicle // ciliary rootlet // neuron projection // perinuclear region of cytoplasm // cytoplasm // cytoskeleton // kinesin complex // membrane-bounded organelle // perinuclear region of cytoplasm // membrane // integral component of membrane	inferred from direct assay // inferred from direct assay // inferred from electronic annotation // inferred from electronic annotation // inferred from direct assay // inferred from electronic annotation // inferred from direct assay // inferred from electronic annotation // inferred from electronic annotation // inferred from sequence or structural similarity // inferred from electronic annotati…	GO:0003777 // GO:0005515 // GO:0005524 // GO:0008017 // GO:0008574 // GO:0000166 // GO:0003777 // GO:0003777 // GO:0008017 // GO:0008574 // GO:0004672 // GO:0004713 // GO:0004714	microtubule motor activity // protein binding // ATP binding // microtubule binding // ATP-dependent microtubule motor activity, plus-end-directed // nucleotide binding // microtubule motor activity // microtubule motor activity // microtubule binding // ATP-dependent microtubule motor activity, plus-end-directed // protein kinase activity // protein tyrosine kinase activity // transmembrane rece…	inferred from sequence or structural similarity // inferred from physical interaction // inferred from electronic annotation // inferred from sequence or structural similarity // not recorded // inferred from electronic annotation // inferred from electronic annotation // traceable author statement // inferred from electronic annotation // --- // inferred from electronic annotation // inferred fr…	---	---	---	---	---	main	5.90558	5.80002	6.21094	6.52037	6.16524	6.58085	6.26526	6.13647
8098412	0.0082767	0.141	5.4	7.11	0.76	down	---	---	ENST00000364646	ENSEMBL	Small nucleolar RNA SNORA51 [gene_biotype:snoRNA transcript_biotype:snoRNA]	chr4	+	177019314	177019436	---	---	---	---	---	---	---	---	---	---	---	---	---	---	main	2.62442	2.20513	2.37661	2.62561	3.17098	2.77155	2.74826	2.51793
8107613	0.0084067	0.142	38.02	49.73	0.76	down	SNX2	sorting nexin 2	NM_001278199	RefSeq	Homo sapiens sorting nexin 2 (SNX2), transcript variant 2, mRNA.	chr5	+	122110750	122165803	GO:0006886 // GO:0006897 // GO:0016050 // GO:0034498 // GO:0042147 // GO:0042147 // GO:0051259 // GO:0072673 // GO:0006810 // GO:0015031 // GO:0016050 // GO:0034498	intracellular protein transport // endocytosis // vesicle organization // early endosome to Golgi transport // retrograde transport, endosome to Golgi // retrograde transport, endosome to Golgi // protein oligomerization // lamellipodium morphogenesis // transport // protein transport // vesicle organization // early endosome to Golgi transport	inferred from electronic annotation // inferred from electronic annotation // not recorded // not recorded // inferred from mutant phenotype // non-traceable author statement // inferred from direct assay // inferred from direct assay // inferred from electronic annotation // inferred from electronic annotation // --- // ---	GO:0005737 // GO:0010008 // GO:0016020 // GO:0019898 // GO:0030027 // GO:0030904 // GO:0030905 // GO:0031901 // GO:0043234 // GO:0070062 // GO:0005768 // GO:0016020 // GO:0019898 // GO:0030904 // GO:0042995 // GO:0005622	cytoplasm // endosome membrane // membrane // extrinsic component of membrane // lamellipodium // retromer complex // retromer, tubulation complex // early endosome membrane // protein complex // extracellular exosome // endosome // membrane // extrinsic component of membrane // retromer complex // cell projection // intracellular	inferred from direct assay // inferred from direct assay // inferred from direct assay // not recorded // inferred from electronic annotation // inferred from direct assay // non-traceable author statement // inferred from electronic annotation // inferred from direct assay // inferred from direct assay // inferred from electronic annotation // inferred from electronic annotation // --- // inferr…	GO:0005154 // GO:0005158 // GO:0005515 // GO:0035091 // GO:0042803 // GO:0046982 // GO:0046982 // GO:1990459 // GO:1990460 // GO:0008289 // GO:0035091 // GO:0035091	epidermal growth factor receptor binding // insulin receptor binding // protein binding // phosphatidylinositol binding // protein homodimerization activity // protein heterodimerization activity // protein heterodimerization activity // transferrin receptor binding // leptin receptor binding // lipid binding // phosphatidylinositol binding // phosphatidylinositol binding	inferred from direct assay // inferred from direct assay // inferred from physical interaction // not recorded // inferred from physical interaction // inferred from physical interaction // non-traceable author statement // inferred from direct assay // inferred from direct assay // inferred from electronic annotation // --- // inferred from electronic annotation	---	---	---	---	---	main	5.3045	5.32559	5.06616	5.61088	5.33283	5.98812	5.57284	5.34301
8020086	0.0124587	0.163	7.04	9.23	0.76	down	---	---	NONHSAT057213	NONCODE	Non-coding transcript identified by NONCODE	chr18	+	9250108	9250207	---	---	---	---	---	---	---	---	---	---	---	---	---	---	main	2.98782	2.67873	2.72162	3.03093	3.61663	3.04177	3.13991	2.87181
7932966	0.0234255	0.207	62.7	82.76	0.76	down	ITGB1	integrin beta 1	NM_002211	RefSeq	Homo sapiens integrin, beta 1 (fibronectin receptor, beta polypeptide, antigen CD29 includes MDF2, MSK12) (ITGB1), transcript variant 1A, mRNA.	chr10	-	33189320	33247198	GO:0000082 // GO:0001701 // GO:0001708 // GO:0002042 // GO:0006968 // GO:0007156 // GO:0007159 // GO:0007160 // GO:0007161 // GO:0007179 // GO:0007229 // GO:0007264 // GO:0007411 // GO:0007596 // GO:0008284 // GO:0008354 // GO:0008542 // GO:0010710 // GO:0016477 // GO:0021943 // GO:0030183 // GO:0030198 // GO:0031589 // GO:0031623 // GO:0033631 // GO:0034113 // GO:0034329 // GO:0035024 // GO:0043…	G1/S transition of mitotic cell cycle // in utero embryonic development // cell fate specification // cell migration involved in sprouting angiogenesis // cellular defense response // homophilic cell adhesion via plasma membrane adhesion molecules // leukocyte cell-cell adhesion // cell-matrix adhesion // calcium-independent cell-matrix adhesion // transforming growth factor beta receptor signali…	inferred from electronic annotation // inferred from electronic annotation // inferred from electronic annotation // inferred from electronic annotation // traceable author statement // traceable author statement // inferred from direct assay // inferred from mutant phenotype // inferred from genetic interaction // inferred from mutant phenotype // inferred from mutant phenotype // traceable auth…	GO:0001726 // GO:0005737 // GO:0005886 // GO:0005886 // GO:0005886 // GO:0005925 // GO:0008305 // GO:0009897 // GO:0009986 // GO:0014704 // GO:0016020 // GO:0030027 // GO:0030175 // GO:0031594 // GO:0032154 // GO:0032587 // GO:0032587 // GO:0034665 // GO:0034666 // GO:0034667 // GO:0034677 // GO:0034678 // GO:0034680 // GO:0034681 // GO:0035748 // GO:0042383 // GO:0042470 // GO:0043197 // GO:0043…	ruffle // cytoplasm // plasma membrane // plasma membrane // plasma membrane // focal adhesion // integrin complex // external side of plasma membrane // cell surface // intercalated disc // membrane // lamellipodium // filopodium // neuromuscular junction // cleavage furrow // ruffle membrane // ruffle membrane // integrin alpha1-beta1 complex // integrin alpha2-beta1 complex // integrin alpha3-…	traceable author statement // inferred from direct assay // inferred from direct assay // non-traceable author statement // traceable author statement // inferred from direct assay // non-traceable author statement // inferred from electronic annotation // inferred from direct assay // inferred from electronic annotation // inferred from direct assay // inferred from electronic annotation // infe…	GO:0001618 // GO:0001968 // GO:0002020 // GO:0003779 // GO:0005178 // GO:0005515 // GO:0043236 // GO:0046872 // GO:0046982 // GO:0046982 // GO:0050839 // GO:0098639 // GO:0004872	virus receptor activity // fibronectin binding // protease binding // actin binding // integrin binding // protein binding // laminin binding // metal ion binding // protein heterodimerization activity // protein heterodimerization activity // cell adhesion molecule binding // collagen binding involved in cell-matrix adhesion // receptor activity	inferred from electronic annotation // inferred from physical interaction // inferred from physical interaction // inferred from direct assay // inferred from electronic annotation // inferred from physical interaction // inferred from electronic annotation // inferred from electronic annotation // inferred from direct assay // non-traceable author statement // inferred from physical interaction …	GenMAPP	Integrin-mediated_cell_adhesion_KEGG	---	---	---	main	5.82463	5.80762	6.03595	6.53091	6.09293	6.70539	6.08753	6.25294
8043932	0.0254864	0.214	12.22	15.99	0.76	down	RPL31	ribosomal protein L31	NM_000993	RefSeq	Homo sapiens ribosomal protein L31 (RPL31), transcript variant 1, mRNA.	chr2	+	101618751	101622885	GO:0000184 // GO:0002181 // GO:0006412 // GO:0006412 // GO:0006413 // GO:0006414 // GO:0006415 // GO:0006614 // GO:0010467 // GO:0016032 // GO:0019058 // GO:0019083 // GO:0044267 // GO:0002181 // GO:0006412	nuclear-transcribed mRNA catabolic process, nonsense-mediated decay // cytoplasmic translation // translation // translation // translational initiation // translational elongation // translational termination // SRP-dependent cotranslational protein targeting to membrane // gene expression // viral process // viral life cycle // viral transcription // cellular protein metabolic process // cytopl…	traceable author statement // not recorded // non-traceable author statement // traceable author statement // traceable author statement // traceable author statement // traceable author statement // traceable author statement // traceable author statement // traceable author statement // traceable author statement // traceable author statement // traceable author statement // --- // inferred fro…	GO:0005829 // GO:0005925 // GO:0016020 // GO:0022625 // GO:0070062 // GO:0005622 // GO:0005840 // GO:0022625 // GO:0030529	cytosol // focal adhesion // membrane // cytosolic large ribosomal subunit // extracellular exosome // intracellular // ribosome // cytosolic large ribosomal subunit // ribonucleoprotein complex	traceable author statement // inferred from direct assay // inferred from direct assay // inferred from direct assay // inferred from direct assay // inferred from electronic annotation // inferred from electronic annotation // traceable author statement // inferred from electronic annotation	GO:0003723 // GO:0003735 // GO:0044822 // GO:0003735 // GO:0003735	RNA binding // structural constituent of ribosome // poly(A) RNA binding // structural constituent of ribosome // structural constituent of ribosome	traceable author statement // non-traceable author statement // inferred from direct assay // inferred from electronic annotation // traceable author statement	GenMAPP // GenMAPP // GenMAPP	Ribosomal_Proteins // Ribosomal_Proteins // Ribosomal_Proteins	---	---	---	main	3.96454	3.58213	3.29068	3.67094	4.24498	4.0655	4.02209	3.60734
8031029	0.0310265	0.231	2.59	3.39	0.76	down	MIR520B	microRNA 520b	NR_030195	RefSeq	Homo sapiens microRNA 520b (MIR520B), microRNA.	chr19	+	54210707	54210793	---	---	---	---	---	---	---	---	---	---	---	---	---	---	main	1.433	1.53946	0.876621	1.70115	1.98267	1.88513	1.48931	1.62024
7952750	0.0384072	0.254	3.74	4.93	0.76	down	---	---	---	---	---	chr11	-	130174534	130174609	---	---	---	---	---	---	---	---	---	---	---	---	---	---	main	2.18935	1.35961	2.13779	2.01176	2.34396	2.55405	2.28228	1.91306
7904874	0.0432954	0.267	57.26	75.44	0.76	down	NBPF9	neuroblastoma breakpoint family, member 9	NM_001037675	RefSeq	Homo sapiens neuroblastoma breakpoint family, member 9 (NBPF9), transcript variant 2, mRNA.	chr1	+	146465150	146466121	---	---	---	GO:0005737	cytoplasm	inferred from electronic annotation	GO:0044822	poly(A) RNA binding	inferred from direct assay	---	---	---	---	---	main	5.89893	6.00603	5.2828	6.20384	6.23616	6.48881	5.96185	6.20926
8147262	0.0001269	0.0428	14.47	18.88	0.77	down	OTUD6B	OTU domain containing 6B	NM_001286745	RefSeq	Homo sapiens OTU domain containing 6B (OTUD6B), transcript variant 2, mRNA.	chr8	+	92082544	92099321	GO:0006508	proteolysis	inferred from electronic annotation	---	---	---	GO:0008234 // GO:0008233 // GO:0016787	cysteine-type peptidase activity // peptidase activity // hydrolase activity	inferred from electronic annotation // inferred from electronic annotation // inferred from electronic annotation	---	---	---	---	---	main	3.76038	3.8224	3.90924	4.35063	4.19079	4.23113	4.17229	3.91816
8065630	0.0001636	0.0455	8.65	11.17	0.77	down	C20orf203	chromosome 20 open reading frame 203	NM_182584	RefSeq	Homo sapiens chromosome 20 open reading frame 203 (C20orf203), mRNA.	chr20	-	31238192	31239561	---	---	---	GO:0005737	cytoplasm	inferred from electronic annotation	---	---	---	---	---	---	---	---	main	3.17959	3.0595	3.09105	3.39113	3.49916	3.56988	3.44815	3.11048
8138545	0.0001766	0.0457	59.58	77.06	0.77	down	---	---	ENST00000447425	ENSEMBL	havana:known chromosome:GRCh38:7:22773646:22773993:-1 gene:ENSG00000234513 gene_biotype:processed_pseudogene transcript_biotype:processed_pseudogene	chr7	-	22813265	22813612	---	---	---	---	---	---	---	---	---	---	---	---	---	---	main	5.84062	5.87546	5.96846	6.3291	6.26845	6.2028	6.21924	5.95064
8039947	0.0002167	0.0483	26.08	33.89	0.77	down	SRSF10	serine/arginine-rich splicing factor 10	ENST00000341154	ENSEMBL	serine/arginine-rich splicing factor 10 [gene_biotype:protein_coding transcript_biotype:processed_transcript]	chr1_gl000191_random	-	36275	50174	GO:0000244 // GO:0000375 // GO:0000398 // GO:0006355 // GO:0006376 // GO:0006406 // GO:0016482 // GO:0048025 // GO:0006397 // GO:0008380	spliceosomal tri-snRNP complex assembly // RNA splicing, via transesterification reactions // mRNA splicing, via spliceosome // regulation of transcription, DNA-templated // mRNA splice site selection // mRNA export from nucleus // cytoplasmic transport // negative regulation of mRNA splicing, via spliceosome // mRNA processing // RNA splicing	non-traceable author statement // inferred from direct assay // inferred from direct assay // non-traceable author statement // inferred from direct assay // non-traceable author statement // inferred from direct assay // inferred from direct assay // inferred from electronic annotation // inferred from electronic annotation	GO:0005634 // GO:0005654 // GO:0005737 // GO:0016607 // GO:0005634 // GO:0005737	nucleus // nucleoplasm // cytoplasm // nuclear speck // nucleus // cytoplasm	inferred by curator // inferred from direct assay // non-traceable author statement // inferred from electronic annotation // inferred from electronic annotation // inferred from electronic annotation	GO:0000166 // GO:0003723 // GO:0005515 // GO:0044822 // GO:0050733 // GO:0051082 // GO:0003676 // GO:0003723	nucleotide binding // RNA binding // protein binding // poly(A) RNA binding // RS domain binding // unfolded protein binding // nucleic acid binding // RNA binding	inferred from electronic annotation // non-traceable author statement // inferred from physical interaction // inferred from direct assay // non-traceable author statement // non-traceable author statement // inferred from electronic annotation // inferred from electronic annotation	GenMAPP	mRNA_processing_Reactome	---	---	---	main	4.68835	4.6383	4.83206	5.10577	5.12825	4.96207	5.10112	4.67094
7908409	0.0002269	0.0485	7.82	10.21	0.77	down	RGS2	regulator of G-protein signaling 2	NM_002923	RefSeq	Homo sapiens regulator of G-protein signaling 2 (RGS2), mRNA.	chr1	+	192778169	192781406	GO:0006417 // GO:0007049 // GO:0007283 // GO:0008277 // GO:0010519 // GO:0010614 // GO:0031116 // GO:0043407 // GO:0043547 // GO:0043951 // GO:0045744 // GO:0050873 // GO:0055119 // GO:0060087 // GO:0060452 // GO:0071877 // GO:0009968 // GO:0010519 // GO:0010614 // GO:0043407 // GO:0045744 // GO:0055119 // GO:0060452 // GO:0071877	regulation of translation // cell cycle // spermatogenesis // regulation of G-protein coupled receptor protein signaling pathway // negative regulation of phospholipase activity // negative regulation of cardiac muscle hypertrophy // positive regulation of microtubule polymerization // negative regulation of MAP kinase activity // positive regulation of GTPase activity // negative regulation of c…	inferred from electronic annotation // inferred from electronic annotation // inferred from electronic annotation // traceable author statement // inferred from sequence or structural similarity // inferred from sequence or structural similarity // inferred from electronic annotation // inferred from sequence or structural similarity // inferred from electronic annotation // inferred from electro…	GO:0005634 // GO:0005730 // GO:0005737 // GO:0005739 // GO:0005829 // GO:0005886 // GO:0009898 // GO:0043005 // GO:0005634 // GO:0005737 // GO:0005737 // GO:0005829 // GO:0005886 // GO:0005886 // GO:0009898 // GO:0016020	nucleus // nucleolus // cytoplasm // mitochondrion // cytosol // plasma membrane // cytoplasmic side of plasma membrane // neuron projection // nucleus // cytoplasm // cytoplasm // cytosol // plasma membrane // plasma membrane // cytoplasmic side of plasma membrane // membrane	inferred from direct assay // inferred from electronic annotation // not recorded // inferred from electronic annotation // inferred from sequence or structural similarity // not recorded // inferred from sequence or structural similarity // inferred from electronic annotation // inferred from electronic annotation // --- // inferred from electronic annotation // inferred from electronic annotati…	GO:0005096 // GO:0005515 // GO:0005516 // GO:0048487 // GO:0005096 // GO:0005096	GTPase activator activity // protein binding // calmodulin binding // beta-tubulin binding // GTPase activator activity // GTPase activator activity	not recorded // inferred from physical interaction // traceable author statement // inferred from electronic annotation // --- // traceable author statement	GenMAPP // GenMAPP	Calcium_regulation_in_cardiac_cells // Smooth_muscle_contraction	---	---	---	main	2.91541	3.0425	2.98196	3.39667	3.42936	3.18694	3.39142	2.91954
7952988	0.0002952	0.0507	31.02	40.23	0.77	down	ERC1	ELKS/RAB6-interacting/CAST family member 1	NM_001301248	RefSeq	Homo sapiens ELKS/RAB6-interacting/CAST family member 1 (ERC1), transcript variant zeta, mRNA.	chr12	+	1100404	1602715	GO:0006355 // GO:0007252 // GO:0007275 // GO:0015031 // GO:0042147 // GO:0051092 // GO:0006810 // GO:0042147	regulation of transcription, DNA-templated // I-kappaB phosphorylation // multicellular organismal development // protein transport // retrograde transport, endosome to Golgi // positive regulation of NF-kappaB transcription factor activity // transport // retrograde transport, endosome to Golgi	non-traceable author statement // inferred from direct assay // non-traceable author statement // inferred from electronic annotation // inferred from sequence or structural similarity // traceable author statement // inferred from electronic annotation // inferred from electronic annotation	GO:0000139 // GO:0005737 // GO:0005737 // GO:0008385 // GO:0042734 // GO:0045202 // GO:0048786 // GO:0005737 // GO:0005794 // GO:0016020 // GO:0045202	Golgi membrane // cytoplasm // cytoplasm // IkappaB kinase complex // presynaptic membrane // synapse // presynaptic active zone // cytoplasm // Golgi apparatus // membrane // synapse	inferred from electronic annotation // inferred from sequence or structural similarity // traceable author statement // inferred from direct assay // traceable author statement // inferred from sequence or structural similarity // inferred from electronic annotation // inferred from electronic annotation // inferred from electronic annotation // inferred from electronic annotation // inferred fro…	GO:0005515 // GO:0017137 // GO:0030165 // GO:0043522 // GO:0017137	protein binding // Rab GTPase binding // PDZ domain binding // leucine zipper domain binding // Rab GTPase binding	inferred from physical interaction // inferred from sequence or structural similarity // inferred from sequence or structural similarity // non-traceable author statement // inferred from electronic annotation	---	---	---	---	---	main	5.04786	4.9402	4.82056	5.25198	5.32964	5.42956	5.26372	5.03632
8052845	0.0004071	0.0562	21.76	28.4	0.77	down	TIA1	TIA1 cytotoxic granule-associated RNA binding protein	NM_022037	RefSeq	Homo sapiens TIA1 cytotoxic granule-associated RNA binding protein (TIA1), transcript variant 1, mRNA.	chr2	-	70438553	70475747	GO:0006915 // GO:0017148 // GO:0042036 // GO:0048024 // GO:0006915	apoptotic process // negative regulation of translation // negative regulation of cytokine biosynthetic process // regulation of mRNA splicing, via spliceosome // apoptotic process	inferred from electronic annotation // inferred from electronic annotation // inferred from electronic annotation // inferred from direct assay // traceable author statement	GO:0005654 // GO:0005737 // GO:0010494 // GO:0097165 // GO:0005634 // GO:0010494	nucleoplasm // cytoplasm // cytoplasmic stress granule // nuclear stress granule // nucleus // cytoplasmic stress granule	inferred from direct assay // inferred from direct assay // inferred from direct assay // inferred from direct assay // inferred from electronic annotation // inferred from electronic annotation	GO:0000166 // GO:0005515 // GO:0008143 // GO:0017091 // GO:0044822 // GO:0003676 // GO:0003723	nucleotide binding // protein binding // poly(A) binding // AU-rich element binding // poly(A) RNA binding // nucleic acid binding // RNA binding	inferred from electronic annotation // inferred from physical interaction // traceable author statement // inferred from electronic annotation // inferred from direct assay // inferred from electronic annotation // inferred from electronic annotation	---	---	---	---	---	main	4.44178	4.49416	4.28476	4.85278	4.89524	4.8493	4.69858	4.55624
7899957	0.000423	0.0562	21.27	27.77	0.77	down	ZMYM4	zinc finger, MYM-type 4	NM_005095	RefSeq	Homo sapiens zinc finger, MYM-type 4 (ZMYM4), mRNA.	chr1	+	35734568	35887545	GO:0007010 // GO:0007275 // GO:0022604	cytoskeleton organization // multicellular organismal development // regulation of cell morphogenesis	inferred from mutant phenotype // traceable author statement // inferred from mutant phenotype	---	---	---	GO:0003677 // GO:0005515 // GO:0008270 // GO:0046872	DNA binding // protein binding // zinc ion binding // metal ion binding	traceable author statement // inferred from physical interaction // inferred from electronic annotation // inferred from electronic annotation	---	---	---	---	---	main	4.40256	4.45169	4.36819	4.82473	4.60537	4.95808	4.78111	4.421
8090772	0.0004554	0.0564	22.59	29.35	0.77	down	TOPBP1	topoisomerase (DNA) II binding protein 1	NM_007027	RefSeq	Homo sapiens topoisomerase (DNA) II binding protein 1 (TOPBP1), mRNA.	chr3	-	133319450	133380690	GO:0000724 // GO:0006259 // GO:0006281 // GO:0006281 // GO:0006302 // GO:0006974 // GO:0010212 // GO:0006281 // GO:0006974 // GO:0008152	double-strand break repair via homologous recombination // DNA metabolic process // DNA repair // DNA repair // double-strand break repair // cellular response to DNA damage stimulus // response to ionizing radiation // DNA repair // cellular response to DNA damage stimulus // metabolic process	traceable author statement // traceable author statement // non-traceable author statement // traceable author statement // traceable author statement // inferred from direct assay // inferred from direct assay // inferred from electronic annotation // inferred from electronic annotation // inferred from electronic annotation	GO:0000794 // GO:0000922 // GO:0001673 // GO:0005634 // GO:0005654 // GO:0005694 // GO:0005737 // GO:0005794 // GO:0005813 // GO:0015629 // GO:0016605 // GO:0005634 // GO:0005634 // GO:0005694 // GO:0005737 // GO:0005815 // GO:0005856	condensed nuclear chromosome // spindle pole // male germ cell nucleus // nucleus // nucleoplasm // chromosome // cytoplasm // Golgi apparatus // centrosome // actin cytoskeleton // PML body // nucleus // nucleus // chromosome // cytoplasm // microtubule organizing center // cytoskeleton	inferred from electronic annotation // inferred from electronic annotation // inferred from electronic annotation // inferred from direct assay // traceable author statement // inferred from direct assay // inferred from direct assay // inferred from direct assay // inferred from direct assay // inferred from direct assay // inferred from direct assay // inferred from electronic annotation // tra…	GO:0003677 // GO:0005515 // GO:0008022 // GO:0042802 // GO:0016853	DNA binding // protein binding // protein C-terminus binding // identical protein binding // isomerase activity	inferred from electronic annotation // inferred from physical interaction // traceable author statement // inferred from physical interaction // inferred from electronic annotation	---	---	---	---	---	main	4.41244	4.49474	4.46546	4.98787	4.78526	4.9505	4.75152	4.62339
7973968	0.0004621	0.0567	3.64	4.73	0.77	down	---	---	AY064415	GenBank	Homo sapiens nucleoporin (GYLZ-RCC18) mRNA, GYLZ-RCC18-NUP2 allele, complete cds.	chr14	+	37088471	37091884	---	---	---	---	---	---	---	---	---	---	---	---	---	---	main	1.99259	1.8489	1.82147	2.1092	2.34609	2.19725	2.30598	1.79031
7999827	0.0006948	0.063	196.22	253.78	0.77	down	RPS15A	ribosomal protein S15a	NM_001019	RefSeq	Homo sapiens ribosomal protein S15a (RPS15A), transcript variant 2, mRNA.	chr16	-	18794277	18801687	GO:0000184 // GO:0006412 // GO:0006412 // GO:0006412 // GO:0006413 // GO:0006414 // GO:0006415 // GO:0006614 // GO:0008284 // GO:0009615 // GO:0010467 // GO:0016032 // GO:0019058 // GO:0019083 // GO:0044267 // GO:0045787 // GO:0006412	nuclear-transcribed mRNA catabolic process, nonsense-mediated decay // translation // translation // translation // translational initiation // translational elongation // translational termination // SRP-dependent cotranslational protein targeting to membrane // positive regulation of cell proliferation // response to virus // gene expression // viral process // viral life cycle // viral transcr…	traceable author statement // inferred by curator // non-traceable author statement // traceable author statement // traceable author statement // traceable author statement // traceable author statement // traceable author statement // inferred from direct assay // inferred from direct assay // traceable author statement // traceable author statement // traceable author statement // traceable au…	GO:0005737 // GO:0005829 // GO:0016020 // GO:0022627 // GO:0070062 // GO:0005840 // GO:0030529	cytoplasm // cytosol // membrane // cytosolic small ribosomal subunit // extracellular exosome // ribosome // ribonucleoprotein complex	inferred from direct assay // traceable author statement // inferred from direct assay // inferred from direct assay // inferred from direct assay // inferred from electronic annotation // inferred from electronic annotation	GO:0003723 // GO:0003735 // GO:0003735 // GO:0044822 // GO:0003735	RNA binding // structural constituent of ribosome // structural constituent of ribosome // poly(A) RNA binding // structural constituent of ribosome	non-traceable author statement // inferred from direct assay // non-traceable author statement // inferred from direct assay // inferred from electronic annotation	---	---	---	---	---	main	7.82573	7.52851	7.59206	7.80356	7.92929	8.06441	8.0909	7.59178
8114083	0.0008676	0.0665	51.26	66.54	0.77	down	AFF4	AF4/FMR2 family, member 4	NM_014423	RefSeq	Homo sapiens AF4/FMR2 family, member 4 (AFF4), mRNA.	chr5	-	132211071	132299354	GO:0006355 // GO:0006366 // GO:0007286 // GO:0006351	regulation of transcription, DNA-templated // transcription from RNA polymerase II promoter // spermatid development // transcription, DNA-templated	inferred from electronic annotation // traceable author statement // inferred from electronic annotation // inferred from electronic annotation	GO:0008023 // GO:0035327 // GO:0005634 // GO:0035327 // GO:0016020 // GO:0016021	transcription elongation factor complex // transcriptionally active chromatin // nucleus // transcriptionally active chromatin // membrane // integral component of membrane	inferred from direct assay // inferred from sequence or structural similarity // inferred from electronic annotation // inferred from electronic annotation // inferred from electronic annotation // inferred from electronic annotation	GO:0003700 // GO:0005515	transcription factor activity, sequence-specific DNA binding // protein binding	traceable author statement // inferred from physical interaction	---	---	---	---	---	main	5.65845	5.69943	5.55539	6.09277	6.04688	6.15588	5.87615	5.84457
7946280	0.000877	0.0666	2.31	3.02	0.77	down	OR6A2	olfactory receptor, family 6, subfamily A, member 2	NM_003696	RefSeq	Homo sapiens olfactory receptor, family 6, subfamily A, member 2 (OR6A2), mRNA.	chr11	-	6815756	6817139	GO:0007165 // GO:0007186 // GO:0007608 // GO:0007608 // GO:0050911 // GO:0050911 // GO:0050911 // GO:0007165 // GO:0007186 // GO:0007186 // GO:0007608 // GO:0007608 // GO:0050896 // GO:0050911	signal transduction // G-protein coupled receptor signaling pathway // sensory perception of smell // sensory perception of smell // detection of chemical stimulus involved in sensory perception of smell // detection of chemical stimulus involved in sensory perception of smell // detection of chemical stimulus involved in sensory perception of smell // signal transduction // G-protein coupled rec…	non-traceable author statement // not recorded // not recorded // non-traceable author statement // not recorded // inferred from electronic annotation // non-traceable author statement // inferred from electronic annotation // --- // inferred from electronic annotation // --- // inferred from electronic annotation // inferred from electronic annotation // ---	GO:0005886 // GO:0016021 // GO:0016021 // GO:0005886 // GO:0016020 // GO:0016021 // GO:0016021	plasma membrane // integral component of membrane // integral component of membrane // plasma membrane // membrane // integral component of membrane // integral component of membrane	traceable author statement // not recorded // non-traceable author statement // inferred from electronic annotation // inferred from electronic annotation // --- // inferred from electronic annotation	GO:0004930 // GO:0004984 // GO:0004984 // GO:0004871 // GO:0004984 // GO:0004984	G-protein coupled receptor activity // olfactory receptor activity // olfactory receptor activity // signal transducer activity // olfactory receptor activity // olfactory receptor activity	inferred from electronic annotation // not recorded // non-traceable author statement // inferred from electronic annotation // --- // inferred from electronic annotation	---	---	---	---	---	main	1.30973	1.25845	1.00085	1.49686	1.70158	1.66736	1.5291	1.26872
8133858	0.0009614	0.0686	3.16	4.14	0.77	down	---	---	ENST00000363916	ENSEMBL	RNA, 5S ribosomal pseudogene 234 [gene_biotype:rRNA transcript_biotype:rRNA]	chr7	+	79283426	79283532	---	---	---	---	---	---	---	---	---	---	---	---	---	---	main	1.78631	1.50037	1.61463	1.91795	2.08026	2.22682	1.96728	1.73061
7978570	0.0010247	0.0693	41.51	54.05	0.77	down	SNX6	sorting nexin 6	NM_021249	RefSeq	Homo sapiens sorting nexin 6 (SNX6), transcript variant 1, mRNA.	chr14	-	35030615	35099367	GO:0006886 // GO:0006886 // GO:0006897 // GO:0007175 // GO:0016050 // GO:0030512 // GO:0042147 // GO:0042147 // GO:0045892 // GO:1903593 // GO:0006810 // GO:0006886 // GO:0006897 // GO:0015031 // GO:0016050	intracellular protein transport // intracellular protein transport // endocytosis // negative regulation of epidermal growth factor-activated receptor activity // vesicle organization // negative regulation of transforming growth factor beta receptor signaling pathway // retrograde transport, endosome to Golgi // retrograde transport, endosome to Golgi // negative regulation of transcription, DNA…	inferred from mutant phenotype // non-traceable author statement // not recorded // non-traceable author statement // not recorded // inferred from direct assay // inferred from mutant phenotype // non-traceable author statement // inferred from direct assay // inferred from mutant phenotype // inferred from electronic annotation // inferred from electronic annotation // --- // inferred from elec…	GO:0005622 // GO:0005634 // GO:0005737 // GO:0016023 // GO:0019898 // GO:0030904 // GO:0030905 // GO:0031901 // GO:0097422 // GO:0005737 // GO:0005768 // GO:0005769 // GO:0016020 // GO:0019898 // GO:0031410 // GO:0031901 // GO:0005622	intracellular // nucleus // cytoplasm // cytoplasmic membrane-bounded vesicle // extrinsic component of membrane // retromer complex // retromer, tubulation complex // early endosome membrane // tubular endosome // cytoplasm // endosome // early endosome // membrane // extrinsic component of membrane // cytoplasmic vesicle // early endosome membrane // intracellular	non-traceable author statement // inferred from electronic annotation // inferred from direct assay // inferred from electronic annotation // not recorded // inferred from direct assay // non-traceable author statement // inferred from direct assay // inferred from direct assay // inferred from electronic annotation // inferred from electronic annotation // inferred from electronic annotation // …	GO:0005515 // GO:0034452 // GO:0035091 // GO:0042803 // GO:0046982 // GO:0008289 // GO:0035091 // GO:0035091	protein binding // dynactin binding // phosphatidylinositol binding // protein homodimerization activity // protein heterodimerization activity // lipid binding // phosphatidylinositol binding // phosphatidylinositol binding	inferred from physical interaction // inferred from direct assay // not recorded // inferred from physical interaction // non-traceable author statement // inferred from electronic annotation // --- // inferred from electronic annotation	---	---	---	---	---	main	5.4926	5.30032	5.21524	5.66548	5.86227	5.81135	5.64682	5.54297
8051589	0.0011292	0.0729	27.74	36.03	0.77	down	ATL2	atlastin GTPase 2	NM_001135673	RefSeq	Homo sapiens atlastin GTPase 2 (ATL2), transcript variant 2, mRNA.	chr2	-	38522022	38604415	GO:0006888 // GO:0007029 // GO:0007030 // GO:0008152 // GO:0051260	ER to Golgi vesicle-mediated transport // endoplasmic reticulum organization // Golgi organization // metabolic process // protein homooligomerization	inferred from mutant phenotype // inferred from mutant phenotype // inferred from mutant phenotype // inferred from electronic annotation // inferred from direct assay	GO:0005783 // GO:0005789 // GO:0016020 // GO:0016021 // GO:0005783 // GO:0016020 // GO:0016021	endoplasmic reticulum // endoplasmic reticulum membrane // membrane // integral component of membrane // endoplasmic reticulum // membrane // integral component of membrane	inferred from direct assay // inferred from electronic annotation // inferred from direct assay // inferred from direct assay // inferred from electronic annotation // inferred from electronic annotation // inferred from electronic annotation	GO:0003924 // GO:0005515 // GO:0005525 // GO:0042802 // GO:0000166 // GO:0003924 // GO:0016787	GTPase activity // protein binding // GTP binding // identical protein binding // nucleotide binding // GTPase activity // hydrolase activity	non-traceable author statement // inferred from physical interaction // inferred from electronic annotation // inferred from direct assay // inferred from electronic annotation // inferred from electronic annotation // inferred from electronic annotation	---	---	---	---	---	main	4.87342	4.61482	4.77698	5.10529	5.27112	5.25224	5.02194	4.92205
7929952	0.0011347	0.0731	3.39	4.4	0.77	down	---	---	---	---	---	chr10	+	102925966	102926040	---	---	---	---	---	---	---	---	---	---	---	---	---	---	main	1.87225	1.87751	1.59421	2.01762	2.11578	2.21061	2.18649	1.7184
8096489	0.0012908	0.0745	18.22	23.69	0.77	down	PDLIM5	PDZ and LIM domain 5	NM_001011513	RefSeq	Homo sapiens PDZ and LIM domain 5 (PDLIM5), transcript variant 2, mRNA.	chr4	+	95373037	95589377	GO:0051963 // GO:0061001 // GO:0061049 // GO:0051963 // GO:0061001	regulation of synapse assembly // regulation of dendritic spine morphogenesis // cell growth involved in cardiac muscle cell development // regulation of synapse assembly // regulation of dendritic spine morphogenesis	inferred from sequence or structural similarity // inferred from sequence or structural similarity // inferred from sequence or structural similarity // inferred from electronic annotation // inferred from electronic annotation	GO:0005829 // GO:0014069 // GO:0015629 // GO:0016020 // GO:0030018 // GO:0030054 // GO:0043005 // GO:0045211 // GO:0005737 // GO:0005829 // GO:0005886 // GO:0014069 // GO:0016020 // GO:0045202 // GO:0005737 // GO:0016021	cytosol // postsynaptic density // actin cytoskeleton // membrane // Z disc // cell junction // neuron projection // postsynaptic membrane // cytoplasm // cytosol // plasma membrane // postsynaptic density // membrane // synapse // cytoplasm // integral component of membrane	inferred from sequence or structural similarity // inferred from sequence or structural similarity // inferred from direct assay // inferred from sequence or structural similarity // inferred from electronic annotation // inferred from electronic annotation // inferred from electronic annotation // inferred from electronic annotation // inferred from electronic annotation // inferred from electro…	GO:0003779 // GO:0005080 // GO:0005515 // GO:0008270 // GO:0042805 // GO:0047485 // GO:0003779 // GO:0005080 // GO:0042805 // GO:0046872	actin binding // protein kinase C binding // protein binding // zinc ion binding // actinin binding // protein N-terminus binding // actin binding // protein kinase C binding // actinin binding // metal ion binding	inferred from sequence or structural similarity // inferred from sequence or structural similarity // inferred from physical interaction // inferred from electronic annotation // inferred from sequence or structural similarity // inferred from electronic annotation // inferred from electronic annotation // inferred from electronic annotation // inferred from electronic annotation // inferred from…	---	---	---	---	---	main	4.12951	4.41247	4.01552	4.64229	4.43977	4.61853	4.55789	4.18929
8149153	0.0020135	0.0883	16.72	21.75	0.77	down	LINC00965	long intergenic non-protein coding RNA 965	NR_027000	RefSeq	Homo sapiens long intergenic non-protein coding RNA 965 (LINC00965), long non-coding RNA.	chr8	-	7119163	7119597	---	---	---	---	---	---	---	---	---	---	---	---	---	---	main	4.24427	4.00067	3.92224	4.25523	4.59036	4.50953	4.41305	4.08769
8149157	0.0020135	0.0883	16.72	21.75	0.77	down	LINC00965	long intergenic non-protein coding RNA 965	NR_027000	RefSeq	Homo sapiens long intergenic non-protein coding RNA 965 (LINC00965), long non-coding RNA.	chr8	-	7126785	7127219	---	---	---	---	---	---	---	---	---	---	---	---	---	---	main	4.24427	4.00067	3.92224	4.25523	4.59036	4.50953	4.41305	4.08769
7910010	0.0020297	0.0885	1.92	2.48	0.77	down	---	---	ENST00000384160	ENSEMBL	RNA, U6 small nuclear 1008, pseudogene [gene_biotype:snRNA transcript_biotype:snRNA]	chr1	+	224493081	224493181	---	---	---	---	---	---	---	---	---	---	---	---	---	---	main	0.983725	0.9099	0.765749	1.26114	1.31232	1.50892	1.14917	1.10273
8002379	0.0023768	0.0949	16.3	21.05	0.77	down	RNU6-23P	RNA, U6 small nuclear 23, pseudogene	ENST00000363283	ENSEMBL	RNA, U6 small nuclear 23, pseudogene [gene_biotype:snRNA transcript_biotype:snRNA]	chr16	-	70479198	70479302	---	---	---	---	---	---	---	---	---	---	---	---	---	---	main	4.18402	3.99295	4.0076	4.21489	4.55361	4.30237	4.51478	3.91658
8144410	0.002393	0.0952	17.33	22.53	0.77	down	---	---	ENST00000618256	ENSEMBL	havana:known chromosome:GRCh38:12:8217758:8221115:1 gene:ENSG00000275367 gene_biotype:lincRNA transcript_biotype:lincRNA	chr8	+	7404405	7404839	---	---	---	---	---	---	---	---	---	---	---	---	---	---	main	4.27531	3.92253	4.22808	4.3284	4.63506	4.44514	4.56046	4.03986
8119525	0.002426	0.0958	5.26	6.81	0.77	down	HCRP1	hepatocellular carcinoma-related HCRP1	AK025343	GenBank	Homo sapiens cDNA: FLJ21690 fis, clone COL09538.	chr6	+	42326531	42328540	---	---	---	---	---	---	---	---	---	---	---	---	---	---	main	2.53309	2.2028	2.33953	2.62428	2.87315	2.9171	2.65717	2.49163
7981111	0.0025752	0.0974	18.99	24.51	0.77	down	DICER1	dicer 1, ribonuclease type III	NM_001195573	RefSeq	Homo sapiens dicer 1, ribonuclease type III (DICER1), transcript variant 3, mRNA.	chr14	-	95552566	95623759	GO:0000122 // GO:0001525 // GO:0006309 // GO:0009791 // GO:0010070 // GO:0010467 // GO:0010626 // GO:0010628 // GO:0010660 // GO:0014040 // GO:0014835 // GO:0019827 // GO:0021522 // GO:0021675 // GO:0021889 // GO:0021987 // GO:0030324 // GO:0030422 // GO:0030423 // GO:0031047 // GO:0031054 // GO:0031069 // GO:0031643 // GO:0032290 // GO:0033168 // GO:0035087 // GO:0035116 // GO:0035196 // GO:0035…	negative regulation of transcription from RNA polymerase II promoter // angiogenesis // apoptotic DNA fragmentation // post-embryonic development // zygote asymmetric cell division // gene expression // negative regulation of Schwann cell proliferation // positive regulation of gene expression // regulation of muscle cell apoptotic process // positive regulation of Schwann cell differentiation //…	inferred from sequence or structural similarity // inferred from electronic annotation // not recorded // inferred from electronic annotation // inferred from electronic annotation // traceable author statement // inferred from sequence or structural similarity // inferred from electronic annotation // inferred from electronic annotation // inferred from sequence or structural similarity // infer…	GO:0005634 // GO:0005737 // GO:0005793 // GO:0005829 // GO:0016442 // GO:0030424 // GO:0030425 // GO:0030426 // GO:0033167 // GO:0035068 // GO:0070578 // GO:0005634 // GO:0005737 // GO:0005737	nucleus // cytoplasm // endoplasmic reticulum-Golgi intermediate compartment // cytosol // RISC complex // axon // dendrite // growth cone // ARC complex // micro-ribonucleoprotein complex // RISC-loading complex // nucleus // cytoplasm // cytoplasm	not recorded // not recorded // inferred from electronic annotation // traceable author statement // inferred from direct assay // inferred from electronic annotation // inferred from electronic annotation // inferred from electronic annotation // inferred by curator // inferred from electronic annotation // inferred from direct assay // --- // --- // inferred from electronic annotation	GO:0003677 // GO:0003725 // GO:0003725 // GO:0004386 // GO:0004521 // GO:0004521 // GO:0004521 // GO:0004525 // GO:0004530 // GO:0005515 // GO:0005524 // GO:0019904 // GO:0035197 // GO:0035198 // GO:0046872 // GO:0070883 // GO:0000166 // GO:0003723 // GO:0004518 // GO:0004519 // GO:0004525 // GO:0004530 // GO:0016787 // GO:0016891	DNA binding // double-stranded RNA binding // double-stranded RNA binding // helicase activity // endoribonuclease activity // endoribonuclease activity // endoribonuclease activity // ribonuclease III activity // deoxyribonuclease I activity // protein binding // ATP binding // protein domain specific binding // siRNA binding // miRNA binding // metal ion binding // pre-miRNA binding // nucleoti…	inferred from electronic annotation // inferred from direct assay // inferred from mutant phenotype // inferred from electronic annotation // inferred from direct assay // inferred from mutant phenotype // traceable author statement // inferred from direct assay // not recorded // inferred from physical interaction // inferred from electronic annotation // inferred from physical interaction // in…	GenMAPP	mRNA_processing_Reactome	---	---	---	main	4.09897	4.36521	4.1604	4.78385	4.47048	4.72059	4.47596	4.3676
7953715	0.0026071	0.0976	55.28	71.39	0.77	down	NECAP1	NECAP endocytosis associated 1	NM_015509	RefSeq	Homo sapiens NECAP endocytosis associated 1 (NECAP1), transcript variant 1, mRNA.	chr12	+	8234838	8250367	GO:0006897 // GO:0015031 // GO:0006810	endocytosis // protein transport // transport	inferred from electronic annotation // inferred from electronic annotation // inferred from electronic annotation	GO:0005886 // GO:0005905 // GO:0030125 // GO:0016020 // GO:0030665 // GO:0031410	plasma membrane // coated pit // clathrin vesicle coat // membrane // clathrin-coated vesicle membrane // cytoplasmic vesicle	inferred from electronic annotation // inferred from electronic annotation // inferred from electronic annotation // inferred from electronic annotation // inferred from electronic annotation // inferred from electronic annotation	GO:0005515	protein binding	inferred from physical interaction	---	---	---	---	---	main	5.93164	5.8151	5.54752	6.02887	6.30919	6.17982	6.0606	5.91374
8075542	0.0027082	0.0985	16.42	21.34	0.77	down	PRR14L	proline rich 14-like	NM_173566	RefSeq	Homo sapiens proline rich 14-like (PRR14L), mRNA.	chr22	-	32072242	32134846	---	---	---	---	---	---	---	---	---	---	---	---	---	---	main	3.837	4.21136	3.9524	4.63205	4.37829	4.33392	4.31078	4.1402
8100328	0.0027086	0.0985	35.48	45.82	0.77	down	USP46	ubiquitin specific peptidase 46	NM_001134223	RefSeq	Homo sapiens ubiquitin specific peptidase 46 (USP46), transcript variant 2, mRNA.	chr4	-	53461200	53525440	GO:0001662 // GO:0006511 // GO:0008343 // GO:0016579 // GO:0032228 // GO:0048149 // GO:0060013 // GO:0006508 // GO:0007610 // GO:0016579 // GO:0032228	behavioral fear response // ubiquitin-dependent protein catabolic process // adult feeding behavior // protein deubiquitination // regulation of synaptic transmission, GABAergic // behavioral response to ethanol // righting reflex // proteolysis // behavior // protein deubiquitination // regulation of synaptic transmission, GABAergic	inferred from electronic annotation // inferred from electronic annotation // inferred from electronic annotation // inferred from direct assay // inferred from sequence or structural similarity // inferred from electronic annotation // inferred from electronic annotation // inferred from electronic annotation // inferred from electronic annotation // inferred from electronic annotation // inferr…	---	---	---	GO:0004843 // GO:0005515 // GO:0008233 // GO:0008234 // GO:0016787 // GO:0036459	ubiquitin-specific protease activity // protein binding // peptidase activity // cysteine-type peptidase activity // hydrolase activity // ubiquitinyl hydrolase activity	inferred from direct assay // inferred from physical interaction // inferred from electronic annotation // inferred from electronic annotation // inferred from electronic annotation // inferred from electronic annotation	---	---	---	---	---	main	4.98343	5.16176	5.22574	5.69242	5.33202	5.5949	5.39765	5.25991
8103378	0.0034741	0.105	3.02	3.93	0.77	down	ASIC5	acid sensing ion channel family member 5	NM_017419	RefSeq	Homo sapiens acid sensing (proton gated) ion channel family member 5 (ASIC5), mRNA.	chr4	-	156750881	156787425	GO:0015992 // GO:0034220 // GO:0035725 // GO:0055085 // GO:0006810 // GO:0006811 // GO:0006814	proton transport // ion transmembrane transport // sodium ion transmembrane transport // transmembrane transport // transport // ion transport // sodium ion transport	inferred from electronic annotation // traceable author statement // inferred from electronic annotation // traceable author statement // inferred from electronic annotation // inferred from electronic annotation // inferred from electronic annotation	GO:0005886 // GO:0016021 // GO:0005886 // GO:0016020	plasma membrane // integral component of membrane // plasma membrane // membrane	traceable author statement // inferred from electronic annotation // inferred from electronic annotation // inferred from electronic annotation	GO:0015252 // GO:0015280 // GO:0005272	hydrogen ion channel activity // ligand-gated sodium channel activity // sodium channel activity	inferred from electronic annotation // inferred from electronic annotation // inferred from electronic annotation	---	---	---	---	---	main	1.69218	1.52635	1.37959	1.86979	2.15961	2.06106	1.80068	1.76174
8162047	0.003915	0.108	158.33	205.68	0.77	down	HNRNPK	heterogeneous nuclear ribonucleoprotein K	NM_002140	RefSeq	Homo sapiens heterogeneous nuclear ribonucleoprotein K (HNRNPK), transcript variant 1, mRNA.	chr9	-	86582998	86595519	GO:0000398 // GO:0000398 // GO:0006366 // GO:0006396 // GO:0007165 // GO:0008380 // GO:0010467 // GO:0010988 // GO:0016032 // GO:0043066 // GO:0045716 // GO:0045944 // GO:0048260 // GO:0072369 // GO:0006351 // GO:0006355 // GO:0006397 // GO:0008380 // GO:0048025 // GO:1902165	mRNA splicing, via spliceosome // mRNA splicing, via spliceosome // transcription from RNA polymerase II promoter // RNA processing // signal transduction // RNA splicing // gene expression // regulation of low-density lipoprotein particle clearance // viral process // negative regulation of apoptotic process // positive regulation of low-density lipoprotein particle receptor biosynthetic process…	inferred by curator // traceable author statement // inferred from mutant phenotype // traceable author statement // traceable author statement // traceable author statement // traceable author statement // inferred from mutant phenotype // inferred from electronic annotation // inferred from mutant phenotype // inferred from mutant phenotype // inferred from mutant phenotype // inferred from mut…	GO:0000790 // GO:0002102 // GO:0005634 // GO:0005654 // GO:0005737 // GO:0005925 // GO:0016020 // GO:0042995 // GO:0070062 // GO:0071013 // GO:0005634 // GO:0005654 // GO:0005681 // GO:0005737 // GO:0030054 // GO:0030529 // GO:0019013	nuclear chromatin // podosome // nucleus // nucleoplasm // cytoplasm // focal adhesion // membrane // cell projection // extracellular exosome // catalytic step 2 spliceosome // nucleus // nucleoplasm // spliceosomal complex // cytoplasm // cell junction // ribonucleoprotein complex // viral nucleocapsid	inferred from direct assay // inferred from electronic annotation // traceable author statement // traceable author statement // inferred from electronic annotation // inferred from direct assay // inferred from direct assay // inferred from electronic annotation // inferred from direct assay // inferred from direct assay // inferred from electronic annotation // inferred from electronic annotati…	GO:0000978 // GO:0001077 // GO:0003697 // GO:0003723 // GO:0005515 // GO:0044822 // GO:0003676 // GO:0003677 // GO:0003723	RNA polymerase II core promoter proximal region sequence-specific DNA binding // transcriptional activator activity, RNA polymerase II core promoter proximal region sequence-specific binding // single-stranded DNA binding // RNA binding // protein binding // poly(A) RNA binding // nucleic acid binding // DNA binding // RNA binding	inferred from mutant phenotype // inferred from mutant phenotype // traceable author statement // traceable author statement // inferred from physical interaction // inferred from direct assay // inferred from electronic annotation // inferred from electronic annotation // inferred from electronic annotation	---	---	---	---	---	main	7.35248	7.19388	7.18902	7.66252	7.79344	7.77565	7.48581	7.49846
7970864	0.0039285	0.108	22.66	29.25	0.77	down	HSPH1	heat shock 105kDa/110kDa protein 1	NM_001286503	RefSeq	Homo sapiens heat shock 105kDa/110kDa protein 1 (HSPH1), transcript variant 2, mRNA.	chr13	-	31710762	31736502	GO:0006898 // GO:0006986 // GO:0034605 // GO:0045345 // GO:0051135 // GO:1900034	receptor-mediated endocytosis // response to unfolded protein // cellular response to heat // positive regulation of MHC class I biosynthetic process // positive regulation of NK T cell activation // regulation of cellular response to heat	traceable author statement // traceable author statement // traceable author statement // traceable author statement // traceable author statement // traceable author statement	GO:0005576 // GO:0005654 // GO:0005737 // GO:0005829 // GO:0005829 // GO:0070062 // GO:0071682 // GO:0005737	extracellular region // nucleoplasm // cytoplasm // cytosol // cytosol // extracellular exosome // endocytic vesicle lumen // cytoplasm	traceable author statement // inferred from direct assay // inferred from direct assay // inferred from direct assay // traceable author statement // inferred from direct assay // traceable author statement // inferred from electronic annotation	GO:0005515 // GO:0005524 // GO:0000166	protein binding // ATP binding // nucleotide binding	inferred from physical interaction // inferred from electronic annotation // inferred from electronic annotation	---	---	---	---	---	main	4.50728	4.68645	4.52145	4.90288	4.68197	4.80994	5.07857	4.29138
8162929	0.0045124	0.114	3.31	4.28	0.77	down	OR13C4	olfactory receptor, family 13, subfamily C, member 4	NM_001001919	RefSeq	Homo sapiens olfactory receptor, family 13, subfamily C, member 4 (OR13C4), mRNA.	chr9	-	107288534	107289579	GO:0007186 // GO:0007608 // GO:0050911 // GO:0050911 // GO:1903955 // GO:0007165 // GO:0007186 // GO:0007186 // GO:0007608 // GO:0007608 // GO:0050896 // GO:0050911	G-protein coupled receptor signaling pathway // sensory perception of smell // detection of chemical stimulus involved in sensory perception of smell // detection of chemical stimulus involved in sensory perception of smell // positive regulation of protein targeting to mitochondrion // signal transduction // G-protein coupled receptor signaling pathway // G-protein coupled receptor signaling pat…	not recorded // not recorded // not recorded // inferred from electronic annotation // inferred from mutant phenotype // inferred from electronic annotation // --- // inferred from electronic annotation // --- // inferred from electronic annotation // inferred from electronic annotation // ---	GO:0005886 // GO:0016021 // GO:0005886 // GO:0016020 // GO:0016021 // GO:0016021	plasma membrane // integral component of membrane // plasma membrane // membrane // integral component of membrane // integral component of membrane	traceable author statement // not recorded // inferred from electronic annotation // inferred from electronic annotation // --- // inferred from electronic annotation	GO:0004930 // GO:0004984 // GO:0004871 // GO:0004984 // GO:0004984	G-protein coupled receptor activity // olfactory receptor activity // signal transducer activity // olfactory receptor activity // olfactory receptor activity	inferred from electronic annotation // not recorded // inferred from electronic annotation // --- // inferred from electronic annotation	---	---	---	---	---	main	1.88223	1.71382	1.49834	1.93795	2.13289	2.31161	2.00046	1.80837
8039025	0.004932	0.117	5.25	6.83	0.77	down	ZNF702P	zinc finger protein 702, pseudogene	NR_003578	RefSeq	Homo sapiens zinc finger protein 702, pseudogene (ZNF702P), non-coding RNA.	chr19	-	53470096	53496784	GO:0006351 // GO:0006355	transcription, DNA-templated // regulation of transcription, DNA-templated	inferred from electronic annotation // inferred from electronic annotation	GO:0005634	nucleus	inferred from electronic annotation	GO:0003677 // GO:0005515 // GO:0046872 // GO:0003676	DNA binding // protein binding // metal ion binding // nucleic acid binding	inferred from electronic annotation // inferred from physical interaction // inferred from electronic annotation // inferred from electronic annotation	---	---	---	---	---	main	2.40708	2.44412	2.14931	2.77009	3.0183	2.69619	2.60335	2.56775
8147830	0.0055991	0.123	2.92	3.8	0.77	down	DCSTAMP	dendrocyte expressed seven transmembrane protein	NM_001257317	RefSeq	Homo sapiens dendrocyte expressed seven transmembrane protein (DCSTAMP), transcript variant 2, mRNA.	chr8	+	105352052	105368917	GO:0030308 // GO:0030316 // GO:0034241 // GO:0036006 // GO:0043011 // GO:0045657 // GO:0045780 // GO:0061025 // GO:0071353 // GO:0071356 // GO:0072675 // GO:0002376 // GO:0030154 // GO:0030308 // GO:0030316 // GO:0034241 // GO:0036006 // GO:0043011 // GO:0045657 // GO:0045780 // GO:0061025 // GO:0071356 // GO:0072675	negative regulation of cell growth // osteoclast differentiation // positive regulation of macrophage fusion // cellular response to macrophage colony-stimulating factor stimulus // myeloid dendritic cell differentiation // positive regulation of monocyte differentiation // positive regulation of bone resorption // membrane fusion // cellular response to interleukin-4 // cellular response to tumo…	inferred from sequence or structural similarity // inferred from sequence or structural similarity // inferred from sequence or structural similarity // inferred from sequence or structural similarity // inferred from sequence or structural similarity // inferred from sequence or structural similarity // inferred from sequence or structural similarity // inferred from sequence or structural simil…	GO:0005789 // GO:0005887 // GO:0009986 // GO:0010008 // GO:0016021 // GO:0030176 // GO:0033116 // GO:0005768 // GO:0005783 // GO:0005789 // GO:0005886 // GO:0010008 // GO:0016020 // GO:0016021	endoplasmic reticulum membrane // integral component of plasma membrane // cell surface // endosome membrane // integral component of membrane // integral component of endoplasmic reticulum membrane // endoplasmic reticulum-Golgi intermediate compartment membrane // endosome // endoplasmic reticulum // endoplasmic reticulum membrane // plasma membrane // endosome membrane // membrane // integral …	inferred from direct assay // inferred from direct assay // inferred from direct assay // inferred from sequence or structural similarity // non-traceable author statement // inferred from direct assay // inferred from electronic annotation // inferred from electronic annotation // inferred from electronic annotation // inferred from electronic annotation // inferred from electronic annotation //…	GO:0005515	protein binding	inferred from physical interaction	---	---	---	---	---	main	1.64992	1.39464	1.4447	1.8204	1.84608	2.25604	1.78233	1.6803
8165709	0.0070006	0.132	22.59	29.21	0.77	down	---	---	ENST00000387461	ENSEMBL	mitochondrially encoded tRNA proline [gene_biotype:Mt_tRNA transcript_biotype:Mt_tRNA]	chrM	-	15956	16024	---	---	---	---	---	---	---	---	---	---	---	---	---	---	main	4.62035	4.53881	4.47146	4.76914	5.04593	4.56487	5.07495	4.36704
7903119	0.0078483	0.138	22.56	29.39	0.77	down	ABCD3	ATP binding cassette subfamily D member 3	NM_001122674	RefSeq	Homo sapiens ATP-binding cassette, sub-family D (ALD), member 3 (ABCD3), transcript variant 2, mRNA.	chr1	+	94883972	94984219	GO:0006633 // GO:0006635 // GO:0007031 // GO:0007031 // GO:0014070 // GO:0015910 // GO:0042493 // GO:0042760 // GO:0055085 // GO:0006810 // GO:0055085 // GO:0008152	fatty acid biosynthetic process // fatty acid beta-oxidation // peroxisome organization // peroxisome organization // response to organic cyclic compound // peroxisomal long-chain fatty acid import // response to drug // very long-chain fatty acid catabolic process // transmembrane transport // transport // transmembrane transport // metabolic process	inferred from mutant phenotype // inferred from genetic interaction // inferred from direct assay // inferred from mutant phenotype // inferred from electronic annotation // inferred from electronic annotation // inferred from electronic annotation // inferred from genetic interaction // traceable author statement // inferred from electronic annotation // inferred from electronic annotation // in…	GO:0005743 // GO:0005777 // GO:0005778 // GO:0005778 // GO:0005782 // GO:0005829 // GO:0016020 // GO:0016021 // GO:0043231 // GO:0005739 // GO:0005777 // GO:0005778 // GO:0016020	mitochondrial inner membrane // peroxisome // peroxisomal membrane // peroxisomal membrane // peroxisomal matrix // cytosol // membrane // integral component of membrane // intracellular membrane-bounded organelle // mitochondrion // peroxisome // peroxisomal membrane // membrane	inferred from electronic annotation // inferred from direct assay // inferred from direct assay // traceable author statement // inferred from direct assay // traceable author statement // inferred from direct assay // inferred from electronic annotation // inferred from direct assay // inferred from electronic annotation // inferred from electronic annotation // inferred from electronic annotati…	GO:0005324 // GO:0005515 // GO:0005524 // GO:0016887 // GO:0042626 // GO:0042803 // GO:0043621 // GO:0000166 // GO:0005524 // GO:0016887 // GO:0042803	long-chain fatty acid transporter activity // protein binding // ATP binding // ATPase activity // ATPase activity, coupled to transmembrane movement of substances // protein homodimerization activity // protein self-association // nucleotide binding // ATP binding // ATPase activity // protein homodimerization activity	inferred from electronic annotation // inferred from physical interaction // inferred from direct assay // inferred from direct assay // inferred from electronic annotation // inferred from direct assay // inferred from electronic annotation // inferred from electronic annotation // inferred from electronic annotation // inferred from electronic annotation // inferred from electronic annotation	---	---	---	---	---	main	4.41816	4.47623	4.35394	4.97328	5.13072	4.73187	4.63734	4.73356
8168436	0.0081376	0.14	2.75	3.56	0.77	down	---	---	ENST00000362731	ENSEMBL	RNA, U6 small nuclear 562, pseudogene [gene_biotype:snRNA transcript_biotype:snRNA]	chrX	+	74422538	74422644	---	---	---	---	---	---	---	---	---	---	---	---	---	---	main	1.54792	1.521	1.16905	1.74795	1.76833	2.11599	1.69371	1.59216
8093110	0.0084034	0.142	5.91	7.69	0.77	down	---	---	ENST00000390844	ENSEMBL	RNA, U6 small nuclear 910, pseudogene [gene_biotype:snRNA transcript_biotype:snRNA]	chr3	-	196068482	196068586	---	---	---	---	---	---	---	---	---	---	---	---	---	---	main	2.72675	2.24118	2.6022	2.7728	3.1149	3.08562	2.80577	2.67346
7903049	0.0085156	0.142	6.24	8.06	0.77	down	CCDC18	coiled-coil domain containing 18	NM_001306076	RefSeq	Homo sapiens coiled-coil domain containing 18 (CCDC18), transcript variant 1, mRNA.	chr1	+	93645920	93744287	GO:0007099 // GO:0098535 // GO:0007099 // GO:0098535	centriole replication // de novo centriole assembly // centriole replication // de novo centriole assembly	not recorded // not recorded // --- // ---	GO:0005814 // GO:0005814	centriole // centriole	not recorded // ---	---	---	---	---	---	---	---	---	main	2.47787	2.93393	2.40658	3.18891	2.91299	3.02727	2.91073	2.74158
8143365	0.0088401	0.145	1.84	2.4	0.77	down	---	---	ENST00000363101	ENSEMBL	RNA, U6 small nuclear 797, pseudogene [gene_biotype:snRNA transcript_biotype:snRNA]	chr7	-	139909367	139909471	---	---	---	---	---	---	---	---	---	---	---	---	---	---	main	1.08428	0.743256	0.706483	1.0585	1.26743	1.579	1.15817	0.976092
7926207	0.0093274	0.146	37.95	49.58	0.77	down	CDC123	cell division cycle 123	NM_006023	RefSeq	Homo sapiens cell division cycle 123 (CDC123), mRNA.	chr10	+	12237965	12292587	GO:0001732 // GO:0006417 // GO:0007050 // GO:0007346 // GO:0007346 // GO:0008284 // GO:0051301 // GO:0001732 // GO:0006417 // GO:0007049 // GO:0007346	formation of cytoplasmic translation initiation complex // regulation of translation // cell cycle arrest // regulation of mitotic cell cycle // regulation of mitotic cell cycle // positive regulation of cell proliferation // cell division // formation of cytoplasmic translation initiation complex // regulation of translation // cell cycle // regulation of mitotic cell cycle	not recorded // not recorded // traceable author statement // not recorded // inferred from sequence or structural similarity // traceable author statement // inferred from electronic annotation // --- // --- // inferred from electronic annotation // ---	GO:0005737 // GO:0005737	cytoplasm // cytoplasm	inferred from direct assay // inferred from electronic annotation	---	---	---	---	---	---	---	---	main	5.33533	5.36643	5.13114	5.57238	5.9216	5.27244	5.7228	5.19402
8089930	0.0116198	0.159	11.52	14.93	0.77	down	GOLGB1	golgin B1	NM_001256486	RefSeq	Homo sapiens golgin B1 (GOLGB1), transcript variant 1, mRNA.	chr3	-	121382937	121468602	GO:0007030	Golgi organization	traceable author statement	GO:0000139 // GO:0005793 // GO:0005794 // GO:0005795 // GO:0005801 // GO:0016020 // GO:0016021 // GO:0000139 // GO:0005794 // GO:0016020 // GO:0016021	Golgi membrane // endoplasmic reticulum-Golgi intermediate compartment // Golgi apparatus // Golgi stack // cis-Golgi network // membrane // integral component of membrane // Golgi membrane // Golgi apparatus // membrane // integral component of membrane	inferred from electronic annotation // inferred from direct assay // inferred from direct assay // traceable author statement // inferred from electronic annotation // inferred from direct assay // inferred from electronic annotation // traceable author statement // inferred from electronic annotation // inferred from electronic annotation // traceable author statement	GO:0005515 // GO:0044822	protein binding // poly(A) RNA binding	inferred from physical interaction // inferred from direct assay	---	---	---	---	---	main	3.30159	3.77059	3.33942	4.15563	3.87347	3.85377	3.72749	3.70273
8070795	0.0132432	0.166	16.3	21.27	0.77	down	KRTAP12-1	keratin associated protein 12-1	NM_181686	RefSeq	Homo sapiens keratin associated protein 12-1 (KRTAP12-1), mRNA.	chr21	-	46101491	46102078	---	---	---	GO:0045095 // GO:0005882	keratin filament // intermediate filament	inferred from electronic annotation // inferred from electronic annotation	GO:0005515	protein binding	inferred from physical interaction	---	---	---	---	---	main	4.2551	3.76328	4.14662	4.16966	4.28144	4.68911	4.49799	3.94343
8123744	0.0133037	0.166	5.88	7.64	0.77	down	F13A1	coagulation factor XIII, A1 polypeptide	NM_000129	RefSeq	Homo sapiens coagulation factor XIII, A1 polypeptide (F13A1), mRNA.	chr6	-	6144317	6320902	GO:0002576 // GO:0007596 // GO:0018149 // GO:0030168 // GO:0007596 // GO:0007599 // GO:0042060	platelet degranulation // blood coagulation // peptide cross-linking // platelet activation // blood coagulation // hemostasis // wound healing	traceable author statement // traceable author statement // inferred from electronic annotation // traceable author statement // inferred from electronic annotation // inferred from electronic annotation // inferred from electronic annotation	GO:0005576 // GO:0031093 // GO:0072562 // GO:0005576 // GO:0005737	extracellular region // platelet alpha granule lumen // blood microparticle // extracellular region // cytoplasm	traceable author statement // traceable author statement // inferred from direct assay // inferred from electronic annotation // inferred from electronic annotation	GO:0003810 // GO:0046872 // GO:0003810 // GO:0016740 // GO:0016746	protein-glutamine gamma-glutamyltransferase activity // metal ion binding // protein-glutamine gamma-glutamyltransferase activity // transferase activity // transferase activity, transferring acyl groups	traceable author statement // inferred from electronic annotation // inferred from electronic annotation // inferred from electronic annotation // inferred from electronic annotation	---	---	---	---	---	main	2.54532	2.17816	2.75101	2.9426	2.93237	3.13476	2.72237	2.75647
8078270	0.0133222	0.166	27.29	35.4	0.77	down	RPL15	ribosomal protein L15	NM_001253379	RefSeq	Homo sapiens ribosomal protein L15 (RPL15), transcript variant 2, mRNA.	chr3	+	23958624	23965187	GO:0000184 // GO:0002181 // GO:0006412 // GO:0006412 // GO:0006413 // GO:0006414 // GO:0006415 // GO:0006614 // GO:0010467 // GO:0016032 // GO:0019058 // GO:0019083 // GO:0044267 // GO:0002181 // GO:0006412	nuclear-transcribed mRNA catabolic process, nonsense-mediated decay // cytoplasmic translation // translation // translation // translational initiation // translational elongation // translational termination // SRP-dependent cotranslational protein targeting to membrane // gene expression // viral process // viral life cycle // viral transcription // cellular protein metabolic process // cytopl…	traceable author statement // not recorded // non-traceable author statement // traceable author statement // traceable author statement // traceable author statement // traceable author statement // traceable author statement // traceable author statement // traceable author statement // traceable author statement // traceable author statement // traceable author statement // --- // inferred fro…	GO:0005634 // GO:0005829 // GO:0005840 // GO:0016020 // GO:0022625 // GO:0070062 // GO:0005622 // GO:0005840 // GO:0030529	nucleus // cytosol // ribosome // membrane // cytosolic large ribosomal subunit // extracellular exosome // intracellular // ribosome // ribonucleoprotein complex	inferred from direct assay // traceable author statement // traceable author statement // inferred from electronic annotation // inferred from direct assay // inferred from direct assay // inferred from electronic annotation // inferred from electronic annotation // inferred from electronic annotation	GO:0003723 // GO:0003735 // GO:0005515 // GO:0044822 // GO:0003735 // GO:0003735	RNA binding // structural constituent of ribosome // protein binding // poly(A) RNA binding // structural constituent of ribosome // structural constituent of ribosome	traceable author statement // non-traceable author statement // inferred from physical interaction // inferred from direct assay // inferred from electronic annotation // traceable author statement	GenMAPP // GenMAPP	Ribosomal_Proteins // Ribosomal_Proteins	---	---	---	main	5.04833	4.74049	4.46242	4.92122	5.11558	5.3997	5.12245	4.85963
7974027	0.0146009	0.171	2.97	3.88	0.77	down	---	---	ENST00000363515	ENSEMBL	Small nucleolar RNA SNORA42/SNORA80 family [gene_biotype:snoRNA transcript_biotype:snoRNA]	chr14	+	38189638	38189766	---	---	---	---	---	---	---	---	---	---	---	---	---	---	main	1.63927	1.25748	1.51778	1.88427	2.13141	2.1344	1.6637	1.87003
8176677	0.0160279	0.177	12.4	16.06	0.77	down	---	---	---	---	---	chrY	+	20487252	20487866	---	---	---	---	---	---	---	---	---	---	---	---	---	---	main	3.77693	3.42123	3.86692	3.8552	3.75909	4.2203	4.18786	3.45201
8177178	0.0160279	0.177	12.4	16.06	0.77	down	---	---	---	---	---	chrY	-	19691907	19692521	---	---	---	---	---	---	---	---	---	---	---	---	---	---	main	3.77693	3.42123	3.86692	3.8552	3.75909	4.2203	4.18786	3.45201
7941563	0.0195805	0.192	4.31	5.62	0.77	down	---	---	NONHSAT022264	NONCODE	Non-coding transcript identified by NONCODE	chr11	+	65920092	65920196	---	---	---	---	---	---	---	---	---	---	---	---	---	---	main	1.76934	2.39231	2.01653	2.83245	2.33671	2.46585	2.33438	2.24964
8155696	0.0205185	0.196	11.84	15.31	0.77	down	FAM122A	family with sequence similarity 122A	NM_138333	RefSeq	Homo sapiens family with sequence similarity 122A (FAM122A), mRNA.	chr9	+	71394964	71399524	---	---	---	---	---	---	GO:0005515	protein binding	inferred from physical interaction	---	---	---	---	---	main	3.51514	3.67722	3.23399	4.0063	3.8708	4.20283	3.67632	3.83103
8172266	0.0207205	0.196	11.33	14.72	0.77	down	MIR221	microRNA 221	NR_029635	RefSeq	Homo sapiens microRNA 221 (MIR221), microRNA.	chrX	-	45605585	45605694	---	---	---	---	---	---	---	---	---	---	---	---	---	---	main	3.44009	3.12836	3.68864	3.96679	4.09071	3.85874	3.6016	3.76374
8156982	0.0218512	0.201	19.4	25.15	0.77	down	SMC2	structural maintenance of chromosomes 2	NM_001042550	RefSeq	Homo sapiens structural maintenance of chromosomes 2 (SMC2), transcript variant 1, mRNA.	chr9	+	106856541	106903700	GO:0000278 // GO:0007076 // GO:0010032 // GO:0045132 // GO:0051301 // GO:0051383 // GO:0007049 // GO:0007067 // GO:0007076 // GO:0007076 // GO:0030261 // GO:0051276	mitotic cell cycle // mitotic chromosome condensation // meiotic chromosome condensation // meiotic chromosome segregation // cell division // kinetochore organization // cell cycle // mitotic nuclear division // mitotic chromosome condensation // mitotic chromosome condensation // chromosome condensation // chromosome organization	traceable author statement // inferred from direct assay // inferred from electronic annotation // inferred from electronic annotation // inferred from electronic annotation // inferred from electronic annotation // inferred from electronic annotation // inferred from electronic annotation // inferred from electronic annotation // traceable author statement // inferred from electronic annotation …	GO:0000228 // GO:0000793 // GO:0000796 // GO:0005634 // GO:0005654 // GO:0005730 // GO:0005737 // GO:0005829 // GO:0070062 // GO:0000796 // GO:0005634 // GO:0005694 // GO:0005737 // GO:0016020 // GO:0016021	nuclear chromosome // condensed chromosome // condensin complex // nucleus // nucleoplasm // nucleolus // cytoplasm // cytosol // extracellular exosome // condensin complex // nucleus // chromosome // cytoplasm // membrane // integral component of membrane	inferred from direct assay // inferred from direct assay // inferred from direct assay // inferred from direct assay // traceable author statement // inferred from direct assay // inferred from direct assay // traceable author statement // inferred from direct assay // inferred from electronic annotation // inferred from electronic annotation // inferred from electronic annotation // inferred fro…	GO:0005515 // GO:0005524 // GO:0046982 // GO:0000166	protein binding // ATP binding // protein heterodimerization activity // nucleotide binding	inferred from physical interaction // inferred from electronic annotation // inferred from physical interaction // inferred from electronic annotation	---	---	---	---	---	main	4.12153	4.18611	4.54789	4.8384	4.20408	4.8527	4.70368	4.24942
7997188	0.0289061	0.225	4.24	5.47	0.77	down	HP	haptoglobin	NM_001126102	RefSeq	Homo sapiens haptoglobin (HP), transcript variant 2, mRNA.	chr16	+	72088508	72094957	GO:0002376 // GO:0002526 // GO:0006508 // GO:0006898 // GO:0006952 // GO:0006953 // GO:0010033 // GO:0010942 // GO:0042542 // GO:0042742 // GO:0051354 // GO:2000296 // GO:0002526 // GO:0006508 // GO:0010033 // GO:0006508	immune system process // acute inflammatory response // proteolysis // receptor-mediated endocytosis // defense response // acute-phase response // response to organic substance // positive regulation of cell death // response to hydrogen peroxide // defense response to bacterium // negative regulation of oxidoreductase activity // negative regulation of hydrogen peroxide catabolic process // acu…	inferred from electronic annotation // not recorded // not recorded // traceable author statement // traceable author statement // inferred from electronic annotation // not recorded // inferred from direct assay // inferred from direct assay // inferred from electronic annotation // inferred from direct assay // inferred from direct assay // --- // --- // --- // inferred from electronic annotati…	GO:0005576 // GO:0005576 // GO:0005615 // GO:0031838 // GO:0070062 // GO:0071682 // GO:0072562 // GO:0005576	extracellular region // extracellular region // extracellular space // haptoglobin-hemoglobin complex // extracellular exosome // endocytic vesicle lumen // blood microparticle // extracellular region	non-traceable author statement // traceable author statement // inferred from direct assay // inferred from direct assay // inferred from direct assay // traceable author statement // inferred from direct assay // inferred from electronic annotation	GO:0004252 // GO:0005515 // GO:0016209 // GO:0030492 // GO:0004252 // GO:0030492 // GO:0004252	serine-type endopeptidase activity // protein binding // antioxidant activity // hemoglobin binding // serine-type endopeptidase activity // hemoglobin binding // serine-type endopeptidase activity	not recorded // inferred from physical interaction // inferred from electronic annotation // inferred from direct assay // --- // inferred from electronic annotation // inferred from electronic annotation	---	---	---	---	---	main	2.25407	1.87363	1.85407	2.2782	2.70153	2.64914	2.15999	2.35329
7926259	0.0320527	0.234	15.46	19.97	0.77	down	MCM10	minichromosome maintenance 10 replication initiation factor	NM_018518	RefSeq	Homo sapiens minichromosome maintenance 10 replication initiation factor (MCM10), transcript variant 2, mRNA.	chr10	+	13203581	13253104	GO:0000082 // GO:0000278 // GO:0006260 // GO:0006270 // GO:0006974 // GO:0008283 // GO:0006260 // GO:0006270 // GO:0006974	G1/S transition of mitotic cell cycle // mitotic cell cycle // DNA replication // DNA replication initiation // cellular response to DNA damage stimulus // cell proliferation // DNA replication // DNA replication initiation // cellular response to DNA damage stimulus	traceable author statement // traceable author statement // traceable author statement // not recorded // inferred from mutant phenotype // inferred from electronic annotation // inferred from electronic annotation // --- // inferred from electronic annotation	GO:0005634 // GO:0005654 // GO:0005730 // GO:0005737 // GO:0031298 // GO:0005634 // GO:0031298	nucleus // nucleoplasm // nucleolus // cytoplasm // replication fork protection complex // nucleus // replication fork protection complex	inferred from direct assay // traceable author statement // inferred from direct assay // inferred from direct assay // not recorded // inferred from electronic annotation // ---	GO:0003688 // GO:0003690 // GO:0003697 // GO:0005515 // GO:0042802 // GO:0046872 // GO:0003677 // GO:0003688 // GO:0003690 // GO:0003697	DNA replication origin binding // double-stranded DNA binding // single-stranded DNA binding // protein binding // identical protein binding // metal ion binding // DNA binding // DNA replication origin binding // double-stranded DNA binding // single-stranded DNA binding	not recorded // not recorded // not recorded // inferred from physical interaction // inferred from physical interaction // inferred from electronic annotation // inferred from electronic annotation // --- // --- // ---	---	---	---	---	---	main	3.75025	4.32906	3.75137	4.54284	4.4884	3.94885	4.30101	3.9692
7988031	0.0441544	0.269	93.74	121.5	0.77	down	RPS3AP47	ribosomal protein S3a pseudogene 47	OTTHUMT00000349866	Havana transcript	ribosomal protein S3a pseudogene 47[gene_biotype:processed_pseudogene transcript_biotype:processed_pseudogene]	chr15	-	43407897	43408565	---	---	---	---	---	---	---	---	---	---	---	---	---	---	main	6.81765	6.8674	5.96472	6.69633	6.96742	7.0729	6.93314	6.6174
8102643	8.25e-05	0.041	47.17	60.23	0.78	down	CCNA2	cyclin A2	NM_001237	RefSeq	Homo sapiens cyclin A2 (CCNA2), mRNA.	chr4	-	122738525	122745065	GO:0000079 // GO:0000086 // GO:0000278 // GO:0007067 // GO:0007095 // GO:0007265 // GO:0016032 // GO:0031100 // GO:0032355 // GO:0033762 // GO:0045893 // GO:0048146 // GO:0051301 // GO:0007049 // GO:0010389	regulation of cyclin-dependent protein serine/threonine kinase activity // G2/M transition of mitotic cell cycle // mitotic cell cycle // mitotic nuclear division // mitotic G2 DNA damage checkpoint // Ras protein signal transduction // viral process // organ regeneration // response to estradiol // response to glucagon // positive regulation of transcription, DNA-templated // positive regulation…	inferred from electronic annotation // traceable author statement // traceable author statement // inferred from electronic annotation // traceable author statement // inferred from expression pattern // inferred from electronic annotation // inferred from electronic annotation // inferred from electronic annotation // inferred from electronic annotation // inferred from electronic annotation // …	GO:0001939 // GO:0001940 // GO:0005634 // GO:0005654 // GO:0005654 // GO:0005737 // GO:0005794 // GO:0005634 // GO:0005737	female pronucleus // male pronucleus // nucleus // nucleoplasm // nucleoplasm // cytoplasm // Golgi apparatus // nucleus // cytoplasm	inferred from electronic annotation // inferred from electronic annotation // inferred from direct assay // inferred from direct assay // traceable author statement // inferred from direct assay // inferred from direct assay // inferred from electronic annotation // inferred from electronic annotation	GO:0005515 // GO:0019901	protein binding // protein kinase binding	inferred from physical interaction // inferred from electronic annotation	GenMAPP	Cell_cycle_KEGG	---	---	---	main	5.62671	5.56602	5.50355	5.87362	5.86339	5.9579	5.90982	5.58407
7991224	0.000115	0.041	15.99	20.55	0.78	down	HAPLN3	hyaluronan and proteoglycan link protein 3	NM_001307952	RefSeq	Homo sapiens hyaluronan and proteoglycan link protein 3 (HAPLN3), transcript variant 1, mRNA.	chr15	-	89420519	89438828	GO:0001501 // GO:0007155 // GO:0007417 // GO:0001501 // GO:0007155 // GO:0007155 // GO:0007417	skeletal system development // cell adhesion // central nervous system development // skeletal system development // cell adhesion // cell adhesion // central nervous system development	not recorded // not recorded // not recorded // --- // --- // inferred from electronic annotation // ---	GO:0005578 // GO:0005615 // GO:0005576 // GO:0005578 // GO:0005578	proteinaceous extracellular matrix // extracellular space // extracellular region // proteinaceous extracellular matrix // proteinaceous extracellular matrix	not recorded // inferred from direct assay // inferred from electronic annotation // --- // inferred from electronic annotation	GO:0005540 // GO:0005540 // GO:0005540	hyaluronic acid binding // hyaluronic acid binding // hyaluronic acid binding	not recorded // --- // inferred from electronic annotation	---	---	---	---	---	main	3.94826	4.10236	3.97718	4.39904	4.30812	4.34049	4.39011	3.95422
8091537	0.0001653	0.0455	6.9	8.8	0.78	down	IGSF10	immunoglobulin superfamily, member 10	NM_001178145	RefSeq	Homo sapiens immunoglobulin superfamily, member 10 (IGSF10), transcript variant 2, mRNA.	chr3	-	151154314	151176497	GO:0001503 // GO:0007275 // GO:0030154	ossification // multicellular organismal development // cell differentiation	inferred from electronic annotation // inferred from electronic annotation // inferred from electronic annotation	GO:0005576	extracellular region	inferred from electronic annotation	---	---	---	---	---	---	---	---	main	2.74007	2.83348	2.78127	3.19359	3.18991	3.0308	3.13434	2.79637
7974653	0.0002798	0.0504	9.29	11.85	0.78	down	KIAA0586	KIAA0586	NM_001244189	RefSeq	Homo sapiens KIAA0586 (KIAA0586), transcript variant 1, mRNA.	chr14	+	58894120	59015015	GO:0007224 // GO:0042384 // GO:0060271 // GO:0070201 // GO:0007224 // GO:0030030 // GO:0060271	smoothened signaling pathway // cilium assembly // cilium morphogenesis // regulation of establishment of protein localization // smoothened signaling pathway // cell projection organization // cilium morphogenesis	inferred from sequence or structural similarity // inferred from mutant phenotype // inferred from sequence or structural similarity // inferred from mutant phenotype // inferred from electronic annotation // inferred from electronic annotation // inferred from electronic annotation	GO:0005737 // GO:0005813 // GO:0036064 // GO:0005815 // GO:0005856	cytoplasm // centrosome // ciliary basal body // microtubule organizing center // cytoskeleton	inferred from electronic annotation // inferred from direct assay // inferred from direct assay // inferred from electronic annotation // inferred from electronic annotation	---	---	---	---	---	---	---	---	main	3.13548	3.20129	3.22039	3.67511	3.6025	3.51064	3.47733	3.3013
8083941	0.0002849	0.0504	28.14	36.03	0.78	down	ECT2	epithelial cell transforming 2	NM_001258315	RefSeq	Homo sapiens epithelial cell transforming 2 (ECT2), transcript variant 1, mRNA.	chr3	+	172468513	172539264	GO:0000902 // GO:0000910 // GO:0007264 // GO:0015031 // GO:0032147 // GO:0032467 // GO:0032467 // GO:0035023 // GO:0042307 // GO:0043065 // GO:0043065 // GO:0043123 // GO:0043547 // GO:0043547 // GO:0045666 // GO:0045859 // GO:0048011 // GO:0051056 // GO:0051260 // GO:0051988 // GO:0070301 // GO:0070830 // GO:0071277 // GO:0071479 // GO:0090630 // GO:0090630 // GO:0097190 // GO:0000910 // GO:0006…	cell morphogenesis // cytokinesis // small GTPase mediated signal transduction // protein transport // activation of protein kinase activity // positive regulation of cytokinesis // positive regulation of cytokinesis // regulation of Rho protein signal transduction // positive regulation of protein import into nucleus // positive regulation of apoptotic process // positive regulation of apoptotic…	inferred from electronic annotation // inferred from mutant phenotype // traceable author statement // inferred from electronic annotation // inferred from direct assay // inferred from direct assay // inferred from mutant phenotype // inferred from electronic annotation // inferred from sequence or structural similarity // inferred from direct assay // traceable author statement // inferred from…	GO:0005634 // GO:0005737 // GO:0005829 // GO:0005911 // GO:0005923 // GO:0030496 // GO:0032154 // GO:0072686 // GO:0097149 // GO:0005634 // GO:0005737 // GO:0005819 // GO:0005856 // GO:0005923 // GO:0030054 // GO:0030496 // GO:0032154	nucleus // cytoplasm // cytosol // cell-cell junction // bicellular tight junction // midbody // cleavage furrow // mitotic spindle // centralspindlin complex // nucleus // cytoplasm // spindle // cytoskeleton // bicellular tight junction // cell junction // midbody // cleavage furrow	inferred from direct assay // inferred from direct assay // traceable author statement // inferred from direct assay // inferred from direct assay // inferred from direct assay // inferred from direct assay // inferred from direct assay // inferred from direct assay // inferred from electronic annotation // inferred from electronic annotation // inferred from electronic annotation // inferred fro…	GO:0004871 // GO:0005089 // GO:0005096 // GO:0005515 // GO:0017048 // GO:0042803 // GO:0005085 // GO:0005089 // GO:0005096	signal transducer activity // Rho guanyl-nucleotide exchange factor activity // GTPase activator activity // protein binding // Rho GTPase binding // protein homodimerization activity // guanyl-nucleotide exchange factor activity // Rho guanyl-nucleotide exchange factor activity // GTPase activator activity	inferred from mutant phenotype // inferred from direct assay // inferred from mutant phenotype // inferred from physical interaction // inferred from electronic annotation // inferred from direct assay // inferred from electronic annotation // inferred from electronic annotation // inferred from electronic annotation	---	---	---	---	---	main	4.75762	4.82199	4.90269	5.25685	5.11996	5.06188	5.20961	4.78575
7929258	0.0003606	0.0551	22.09	28.32	0.78	down	KIF11	kinesin family member 11	NM_004523	RefSeq	Homo sapiens kinesin family member 11 (KIF11), mRNA.	chr10	+	94352991	94415150	GO:0007018 // GO:0007018 // GO:0007051 // GO:0007052 // GO:0007059 // GO:0007067 // GO:0007100 // GO:0007596 // GO:0008152 // GO:0019886 // GO:0046602 // GO:0051301 // GO:0090307 // GO:0090307 // GO:0007018 // GO:0007018 // GO:0007049 // GO:0007059 // GO:0007067	microtubule-based movement // microtubule-based movement // spindle organization // mitotic spindle organization // chromosome segregation // mitotic nuclear division // mitotic centrosome separation // blood coagulation // metabolic process // antigen processing and presentation of exogenous peptide antigen via MHC class II // regulation of mitotic centrosome separation // cell division // mitot…	not recorded // traceable author statement // inferred from mutant phenotype // traceable author statement // not recorded // traceable author statement // inferred from electronic annotation // traceable author statement // inferred from electronic annotation // traceable author statement // inferred from mutant phenotype // inferred from electronic annotation // inferred from direct assay // in…	GO:0000922 // GO:0005737 // GO:0005819 // GO:0005829 // GO:0005871 // GO:0005874 // GO:0005876 // GO:0016020 // GO:0000922 // GO:0005737 // GO:0005819 // GO:0005856 // GO:0005871 // GO:0005874	spindle pole // cytoplasm // spindle // cytosol // kinesin complex // microtubule // spindle microtubule // membrane // spindle pole // cytoplasm // spindle // cytoskeleton // kinesin complex // microtubule	inferred from direct assay // inferred from direct assay // inferred from direct assay // traceable author statement // inferred from electronic annotation // inferred from direct assay // inferred from direct assay // inferred from direct assay // inferred from electronic annotation // inferred from electronic annotation // traceable author statement // inferred from electronic annotation // tra…	GO:0003777 // GO:0005524 // GO:0008017 // GO:0008574 // GO:0019901 // GO:0032403 // GO:0000166 // GO:0003777 // GO:0008574	microtubule motor activity // ATP binding // microtubule binding // ATP-dependent microtubule motor activity, plus-end-directed // protein kinase binding // protein complex binding // nucleotide binding // microtubule motor activity // ATP-dependent microtubule motor activity, plus-end-directed	traceable author statement // inferred from electronic annotation // inferred from electronic annotation // not recorded // inferred from physical interaction // inferred from direct assay // inferred from electronic annotation // inferred from electronic annotation // ---	---	---	---	---	---	main	4.43951	4.3811	4.59323	4.8895	4.7009	4.83562	4.86457	4.45818
7962537	0.0003734	0.0557	36.68	47.23	0.78	down	SLC38A2	solute carrier family 38, member 2	NM_001307936	RefSeq	Homo sapiens solute carrier family 38, member 2 (SLC38A2), transcript variant 2, mRNA.	chr12	-	46751971	46766557	GO:0003333 // GO:0006811 // GO:0006814 // GO:0006865 // GO:0007268 // GO:0007269 // GO:0014047 // GO:0055085 // GO:0003333 // GO:0003333 // GO:0006810 // GO:0006811 // GO:0006865	amino acid transmembrane transport // ion transport // sodium ion transport // amino acid transport // synaptic transmission // neurotransmitter secretion // glutamate secretion // transmembrane transport // amino acid transmembrane transport // amino acid transmembrane transport // transport // ion transport // amino acid transport	not recorded // traceable author statement // inferred from electronic annotation // traceable author statement // traceable author statement // traceable author statement // traceable author statement // traceable author statement // --- // inferred from electronic annotation // inferred from electronic annotation // inferred from electronic annotation // inferred from electronic annotation	GO:0005886 // GO:0005887 // GO:0005886 // GO:0005887 // GO:0016020 // GO:0016021	plasma membrane // integral component of plasma membrane // plasma membrane // integral component of plasma membrane // membrane // integral component of membrane	traceable author statement // not recorded // inferred from electronic annotation // --- // inferred from electronic annotation // inferred from electronic annotation	GO:0005515 // GO:0015171 // GO:0015293 // GO:0015171 // GO:0015171	protein binding // amino acid transmembrane transporter activity // symporter activity // amino acid transmembrane transporter activity // amino acid transmembrane transporter activity	inferred from physical interaction // not recorded // inferred from electronic annotation // --- // inferred from electronic annotation	---	---	---	---	---	main	5.25375	5.16194	5.17225	5.54581	5.6872	5.39717	5.58317	5.24273
7987369	0.000376	0.0557	9.31	11.89	0.78	down	DPH6	diphthamine biosynthesis 6	NM_001141972	RefSeq	Homo sapiens diphthamine biosynthesis 6 (DPH6), transcript variant 2, mRNA.	chr15	-	35663083	35838364	GO:0017183 // GO:0017183 // GO:0031647 // GO:0043687 // GO:0044267 // GO:1903955	peptidyl-diphthamide biosynthetic process from peptidyl-histidine // peptidyl-diphthamide biosynthetic process from peptidyl-histidine // regulation of protein stability // post-translational protein modification // cellular protein metabolic process // positive regulation of protein targeting to mitochondrion	inferred from electronic annotation // traceable author statement // inferred from mutant phenotype // traceable author statement // traceable author statement // inferred from mutant phenotype	GO:0005634 // GO:0005730 // GO:0005829	nucleus // nucleolus // cytosol	inferred from direct assay // inferred from direct assay // traceable author statement	GO:0005524 // GO:0017178 // GO:0000166 // GO:0016874 // GO:0017178	ATP binding // diphthine-ammonia ligase activity // nucleotide binding // ligase activity // diphthine-ammonia ligase activity	inferred from electronic annotation // traceable author statement // inferred from electronic annotation // inferred from electronic annotation // inferred from electronic annotation	---	---	---	---	---	main	3.25796	3.20128	3.21142	3.54776	3.69495	3.44055	3.60009	3.20144
7999079	0.0004268	0.0562	22.87	29.49	0.78	down	ADCY9	adenylate cyclase 9	NM_001116	RefSeq	Homo sapiens adenylate cyclase 9 (ADCY9), mRNA.	chr16	-	4012652	4166186	GO:0003091 // GO:0006112 // GO:0006171 // GO:0006171 // GO:0006833 // GO:0007165 // GO:0007173 // GO:0007189 // GO:0007189 // GO:0007193 // GO:0007202 // GO:0007268 // GO:0008543 // GO:0019933 // GO:0034199 // GO:0044281 // GO:0045087 // GO:0048011 // GO:0055085 // GO:0071377 // GO:0071880 // GO:0006171 // GO:0006171 // GO:0009190 // GO:0019933 // GO:0035556	renal water homeostasis // energy reserve metabolic process // cAMP biosynthetic process // cAMP biosynthetic process // water transport // signal transduction // epidermal growth factor receptor signaling pathway // adenylate cyclase-activating G-protein coupled receptor signaling pathway // adenylate cyclase-activating G-protein coupled receptor signaling pathway // adenylate cyclase-inhibiting…	traceable author statement // traceable author statement // not recorded // inferred from direct assay // traceable author statement // traceable author statement // traceable author statement // inferred from direct assay // traceable author statement // traceable author statement // traceable author statement // traceable author statement // traceable author statement // not recorded // traceab…	GO:0005622 // GO:0005622 // GO:0005886 // GO:0005887 // GO:0016021 // GO:0005622 // GO:0005886 // GO:0005887 // GO:0016020 // GO:0016021	intracellular // intracellular // plasma membrane // integral component of plasma membrane // integral component of membrane // intracellular // plasma membrane // integral component of plasma membrane // membrane // integral component of membrane	not recorded // inferred from electronic annotation // traceable author statement // inferred from direct assay // inferred from direct assay // --- // inferred from electronic annotation // traceable author statement // inferred from electronic annotation // inferred from electronic annotation	GO:0004016 // GO:0005524 // GO:0046872 // GO:0000166 // GO:0004016 // GO:0004016 // GO:0016829 // GO:0016849	adenylate cyclase activity // ATP binding // metal ion binding // nucleotide binding // adenylate cyclase activity // adenylate cyclase activity // lyase activity // phosphorus-oxygen lyase activity	inferred from direct assay // inferred from electronic annotation // inferred from electronic annotation // inferred from electronic annotation // inferred from electronic annotation // traceable author statement // inferred from electronic annotation // inferred from electronic annotation	GenMAPP // GenMAPP // GenMAPP	G_Protein_Signaling // Calcium_regulation_in_cardiac_cells // Smooth_muscle_contraction	---	---	---	main	4.64832	4.49968	4.41726	4.76022	4.87217	4.98636	4.89856	4.51076
8150988	0.0004554	0.0564	24.03	30.8	0.78	down	ASPH	aspartate beta-hydroxylase	NM_001164750	RefSeq	Homo sapiens aspartate beta-hydroxylase (ASPH), transcript variant 6, mRNA.	chr8	-	62415820	62627335	GO:0005513 // GO:0006936 // GO:0007389 // GO:0008285 // GO:0010524 // GO:0010649 // GO:0010880 // GO:0010881 // GO:0010881 // GO:0031585 // GO:0031647 // GO:0032237 // GO:0033198 // GO:0034220 // GO:0035108 // GO:0042264 // GO:0045862 // GO:0045893 // GO:0055085 // GO:0055114 // GO:0060021 // GO:0060314 // GO:0060316 // GO:0060325 // GO:0070588 // GO:0071277 // GO:0090316 // GO:0097202 // GO:1901…	detection of calcium ion // muscle contraction // pattern specification process // negative regulation of cell proliferation // positive regulation of calcium ion transport into cytosol // regulation of cell communication by electrical coupling // regulation of release of sequestered calcium ion into cytosol by sarcoplasmic reticulum // regulation of cardiac muscle contraction by regulation of th…	traceable author statement // traceable author statement // inferred from electronic annotation // inferred from electronic annotation // inferred from direct assay // traceable author statement // traceable author statement // inferred from sequence or structural similarity // traceable author statement // inferred from direct assay // inferred from electronic annotation // inferred from direct …	GO:0005783 // GO:0005789 // GO:0005789 // GO:0005886 // GO:0014701 // GO:0016021 // GO:0030176 // GO:0032541 // GO:0033017 // GO:0033017 // GO:0033018 // GO:0034704 // GO:0005737 // GO:0005783 // GO:0005783 // GO:0005789 // GO:0016020 // GO:0016529	endoplasmic reticulum // endoplasmic reticulum membrane // endoplasmic reticulum membrane // plasma membrane // junctional sarcoplasmic reticulum membrane // integral component of membrane // integral component of endoplasmic reticulum membrane // cortical endoplasmic reticulum // sarcoplasmic reticulum membrane // sarcoplasmic reticulum membrane // sarcoplasmic reticulum lumen // calcium channel…	inferred from direct assay // non-traceable author statement // traceable author statement // inferred from direct assay // traceable author statement // inferred from electronic annotation // inferred from direct assay // inferred from direct assay // inferred from electronic annotation // traceable author statement // traceable author statement // traceable author statement // inferred from ele…	GO:0004597 // GO:0005198 // GO:0005509 // GO:0005509 // GO:0005515 // GO:0008307 // GO:0009055 // GO:0044325 // GO:0004597 // GO:0005509 // GO:0016491 // GO:0046872 // GO:0051213	peptide-aspartate beta-dioxygenase activity // structural molecule activity // calcium ion binding // calcium ion binding // protein binding // structural constituent of muscle // electron carrier activity // ion channel binding // peptide-aspartate beta-dioxygenase activity // calcium ion binding // oxidoreductase activity // metal ion binding // dioxygenase activity	inferred from electronic annotation // traceable author statement // inferred from direct assay // non-traceable author statement // inferred from physical interaction // traceable author statement // traceable author statement // traceable author statement // traceable author statement // traceable author statement // inferred from electronic annotation // inferred from electronic annotation // …	---	---	---	---	---	main	4.58923	4.7187	4.52199	4.96064	4.80296	4.9778	5.01627	4.52746
8065124	0.0004634	0.0567	7.03	9.05	0.78	down	BFSP1	beaded filament structural protein 1, filensin	NM_001161705	RefSeq	Homo sapiens beaded filament structural protein 1, filensin (BFSP1), transcript variant 2, mRNA.	chr20	-	17474550	17539605	GO:0048469 // GO:0070307 // GO:0008150	cell maturation // lens fiber cell development // biological_process	inferred from electronic annotation // inferred from electronic annotation // no biological data available	GO:0005737 // GO:0005739 // GO:0005882 // GO:0005886 // GO:0015629 // GO:0005737 // GO:0005856 // GO:0005882 // GO:0016020	cytoplasm // mitochondrion // intermediate filament // plasma membrane // actin cytoskeleton // cytoplasm // cytoskeleton // intermediate filament // membrane	inferred from direct assay // inferred from direct assay // inferred from electronic annotation // inferred from direct assay // inferred from direct assay // inferred from electronic annotation // inferred from electronic annotation // traceable author statement // inferred from electronic annotation	GO:0005200 // GO:0005212 // GO:0005515 // GO:0005198	structural constituent of cytoskeleton // structural constituent of eye lens // protein binding // structural molecule activity	traceable author statement // inferred from electronic annotation // inferred from physical interaction // inferred from electronic annotation	---	---	---	---	---	main	2.68878	2.84452	2.8294	3.29995	3.0749	3.24716	3.0983	2.88997
7942812	0.0004956	0.0572	6.35	8.19	0.78	down	---	---	ENST00000363276	ENSEMBL	RNA, U6 small nuclear 544, pseudogene [gene_biotype:snRNA transcript_biotype:snRNA]	chr11	+	80239004	80239110	---	---	---	---	---	---	---	---	---	---	---	---	---	---	main	2.73506	2.64017	2.72742	2.95937	3.12746	2.91699	3.14276	2.56477
8116664	0.0005032	0.0572	19	24.29	0.78	down	PRPF4B	pre-mRNA processing factor 4B	NM_003913	RefSeq	Homo sapiens pre-mRNA processing factor 4B (PRPF4B), mRNA.	chr6	+	4021501	4065217	GO:0000398 // GO:0006468 // GO:0008380 // GO:0006397 // GO:0006468 // GO:0008380 // GO:0016310	mRNA splicing, via spliceosome // protein phosphorylation // RNA splicing // mRNA processing // protein phosphorylation // RNA splicing // phosphorylation	inferred by curator // inferred from electronic annotation // traceable author statement // inferred from electronic annotation // traceable author statement // inferred from electronic annotation // inferred from electronic annotation	GO:0005654 // GO:0005694 // GO:0071013 // GO:0005634 // GO:0005681	nucleoplasm // chromosome // catalytic step 2 spliceosome // nucleus // spliceosomal complex	inferred from direct assay // inferred from electronic annotation // inferred from direct assay // inferred from electronic annotation // inferred from electronic annotation	GO:0004672 // GO:0004674 // GO:0005515 // GO:0005524 // GO:0044822 // GO:0000166 // GO:0004672 // GO:0016301 // GO:0016740	protein kinase activity // protein serine/threonine kinase activity // protein binding // ATP binding // poly(A) RNA binding // nucleotide binding // protein kinase activity // kinase activity // transferase activity	traceable author statement // inferred from electronic annotation // inferred from physical interaction // inferred from electronic annotation // inferred from direct assay // inferred from electronic annotation // inferred from electronic annotation // inferred from electronic annotation // inferred from electronic annotation	GenMAPP	mRNA_processing_Reactome	---	---	---	main	4.21764	4.36714	4.17867	4.65779	4.4474	4.67373	4.61935	4.23617
7979281	0.0005629	0.0589	12.35	15.73	0.78	down	WDHD1	WD repeat and HMG-box DNA binding protein 1	NM_001008396	RefSeq	Homo sapiens WD repeat and HMG-box DNA binding protein 1 (WDHD1), transcript variant 2, mRNA.	chr14	-	55406942	55493807	GO:0006396 // GO:0033044 // GO:0070829	RNA processing // regulation of chromosome organization // heterochromatin maintenance	inferred from electronic annotation // inferred from electronic annotation // inferred from electronic annotation	GO:0000775 // GO:0005654 // GO:0005737 // GO:0005634 // GO:0005654 // GO:0005654	chromosome, centromeric region // nucleoplasm // cytoplasm // nucleus // nucleoplasm // nucleoplasm	inferred from electronic annotation // inferred from direct assay // traceable author statement // inferred from electronic annotation // inferred from electronic annotation // traceable author statement	GO:0003677 // GO:0003682 // GO:0003723 // GO:0005515 // GO:0070063 // GO:0003677	DNA binding // chromatin binding // RNA binding // protein binding // RNA polymerase binding // DNA binding	inferred from electronic annotation // inferred from electronic annotation // inferred from electronic annotation // inferred from physical interaction // inferred from electronic annotation // traceable author statement	---	---	---	---	---	main	3.60969	3.59168	3.57191	4.02687	3.91447	4.10516	3.86997	3.73799
8044161	0.0006467	0.0629	17.22	22.17	0.78	down	RGPD1	RANBP2-like and GRIP domain containing 1	NM_001024457	RefSeq	Homo sapiens RANBP2-like and GRIP domain containing 1 (RGPD1), mRNA.	chr2	+	108443393	108509000	GO:0000042 // GO:0046907	protein targeting to Golgi // intracellular transport	inferred from electronic annotation // inferred from electronic annotation	GO:0005622	intracellular	inferred from electronic annotation	---	---	---	---	---	---	---	---	main	4.01761	4.1958	4.03223	4.58859	4.55403	4.33586	4.40477	4.1697
7962274	0.0006785	0.063	12.91	16.65	0.78	down	KIF21A	kinesin family member 21A	NM_001173463	RefSeq	Homo sapiens kinesin family member 21A (KIF21A), transcript variant 3, mRNA.	chr12	-	39686755	39836918	GO:0007018 // GO:0008152 // GO:0007018 // GO:0007018	microtubule-based movement // metabolic process // microtubule-based movement // microtubule-based movement	not recorded // inferred from electronic annotation // --- // inferred from electronic annotation	GO:0005737 // GO:0005871 // GO:0005874 // GO:0005856 // GO:0005871 // GO:0005871	cytoplasm // kinesin complex // microtubule // cytoskeleton // kinesin complex // kinesin complex	inferred from electronic annotation // not recorded // inferred from electronic annotation // inferred from electronic annotation // --- // inferred from electronic annotation	GO:0003777 // GO:0005515 // GO:0005524 // GO:0008017 // GO:0016887 // GO:0000166 // GO:0003777 // GO:0003777 // GO:0016887	microtubule motor activity // protein binding // ATP binding // microtubule binding // ATPase activity // nucleotide binding // microtubule motor activity // microtubule motor activity // ATPase activity	not recorded // inferred from physical interaction // inferred from electronic annotation // inferred from electronic annotation // not recorded // inferred from electronic annotation // --- // inferred from electronic annotation // ---	---	---	---	---	---	main	3.62086	3.82695	3.64858	4.14821	4.12241	3.88431	4.07806	3.67123
8097626	0.0006945	0.063	15.67	20.2	0.78	down	GUSBP5	glucuronidase, beta pseudogene 5	NR_003675	RefSeq	Homo sapiens glucuronidase, beta pseudogene 5 (GUSBP5), non-coding RNA.	chr4	+	144480625	144482618	---	---	---	---	---	---	---	---	---	---	---	---	---	---	main	4.06183	3.8809	3.90368	4.23148	4.35261	4.48961	4.27119	4.02485
8094701	0.0006951	0.063	13.63	17.53	0.78	down	LOC401127	WD repeat domain 5 pseudogene	NR_026854	RefSeq	Homo sapiens WD repeat domain 5 pseudogene (LOC401127), non-coding RNA.	chr4	+	39481875	39483525	---	---	---	---	---	---	---	---	---	---	---	---	---	---	main	3.89683	3.72405	3.6642	4.01058	4.17184	4.22953	4.1175	3.79202
8015273	0.0007546	0.0636	11.7	14.91	0.78	down	KRT31	keratin 31, type I	NM_002277	RefSeq	Homo sapiens keratin 31, type I (KRT31), mRNA.	chr17	-	39549976	39553850	GO:0008544	epidermis development	traceable author statement	GO:0005615 // GO:0005882 // GO:0070062 // GO:0005882	extracellular space // intermediate filament // extracellular exosome // intermediate filament	inferred from direct assay // inferred from electronic annotation // inferred from direct assay // traceable author statement	GO:0005200 // GO:0005515 // GO:0005198	structural constituent of cytoskeleton // protein binding // structural molecule activity	traceable author statement // inferred from physical interaction // inferred from electronic annotation	---	---	---	---	---	main	3.67076	3.427	3.58389	3.77752	3.90853	3.99946	3.91933	3.52253
8121861	0.0007987	0.0645	6.82	8.7	0.78	down	NCOA7	nuclear receptor coactivator 7	NM_001122842	RefSeq	Homo sapiens nuclear receptor coactivator 7 (NCOA7), transcript variant 2, mRNA.	chr6	+	126102307	126252257	GO:0006351 // GO:0045944 // GO:0006355	transcription, DNA-templated // positive regulation of transcription from RNA polymerase II promoter // regulation of transcription, DNA-templated	inferred from electronic annotation // inferred from direct assay // inferred from electronic annotation	GO:0005622 // GO:0005634	intracellular // nucleus	inferred from direct assay // inferred from electronic annotation	GO:0005515 // GO:0030374 // GO:0035257	protein binding // ligand-dependent nuclear receptor transcription coactivator activity // nuclear hormone receptor binding	inferred from physical interaction // inferred from direct assay // inferred from direct assay	---	---	---	---	---	main	2.6589	2.66997	2.91107	3.24724	3.13122	3.06152	3.04953	2.84209
7961595	0.0009443	0.0677	3.56	4.54	0.78	down	RERGL	RERG/RAS-like	NM_001286201	RefSeq	Homo sapiens RERG/RAS-like (RERGL), transcript variant 2, mRNA.	chr12	-	18233803	18243114	GO:0007264 // GO:0007165	small GTPase mediated signal transduction // signal transduction	inferred from electronic annotation // inferred from electronic annotation	GO:0005622 // GO:0016020	intracellular // membrane	inferred from electronic annotation // inferred from electronic annotation	GO:0005525 // GO:0000166	GTP binding // nucleotide binding	inferred from electronic annotation // inferred from electronic annotation	---	---	---	---	---	main	1.91585	1.8528	1.71287	2.09299	2.35101	2.11563	2.16066	1.84507
8092314	0.0009618	0.0686	7.8	10.01	0.78	down	DNAJC19	DnaJ (Hsp40) homolog, subfamily C, member 19	NM_001190233	RefSeq	Homo sapiens DnaJ (Hsp40) homolog, subfamily C, member 19 (DNAJC19), transcript variant 2, mRNA.	chr3	-	180701497	180707535	GO:0006457 // GO:0006626 // GO:0006626 // GO:0007601 // GO:0030150 // GO:0032781 // GO:0044267 // GO:0048806 // GO:0006810 // GO:0015031 // GO:0030150 // GO:0032781	protein folding // protein targeting to mitochondrion // protein targeting to mitochondrion // visual perception // protein import into mitochondrial matrix // positive regulation of ATPase activity // cellular protein metabolic process // genitalia development // transport // protein transport // protein import into mitochondrial matrix // positive regulation of ATPase activity	non-traceable author statement // non-traceable author statement // traceable author statement // inferred from mutant phenotype // not recorded // not recorded // traceable author statement // inferred from mutant phenotype // inferred from electronic annotation // inferred from electronic annotation // --- // ---	GO:0001405 // GO:0005739 // GO:0005743 // GO:0016021 // GO:0043234 // GO:0001405 // GO:0005739 // GO:0005743 // GO:0016020 // GO:0016021	presequence translocase-associated import motor // mitochondrion // mitochondrial inner membrane // integral component of membrane // protein complex // presequence translocase-associated import motor // mitochondrion // mitochondrial inner membrane // membrane // integral component of membrane	not recorded // inferred from direct assay // inferred from direct assay // non-traceable author statement // inferred from direct assay // --- // inferred from electronic annotation // inferred from electronic annotation // inferred from electronic annotation // inferred from electronic annotation	GO:0001671 // GO:0005515 // GO:0008565 // GO:0001671 // GO:0008565	ATPase activator activity // protein binding // protein transporter activity // ATPase activator activity // protein transporter activity	not recorded // inferred from physical interaction // not recorded // --- // ---	---	---	---	---	---	main	2.95242	2.7632	3.05516	3.33515	3.28642	3.44333	3.22328	3.06188
[truncated: 1,605 more rows]

## Sheet: Different Genes-mRNA(p<0.05)
ProbeSet	p-value	FDR	Geom mean of intensities in Exp	Geom mean of intensities in Ctrl	Fold-change	style	Gene Symbol	Gene Description	mRNA Accession	mRNA Source	mRna - Description	Chromosome	Strand	Start	Stop	GO Biological Process ID	GO Biological Process Term	GO Biological Process Evidence	GO Cellular Component ID	GO Cellular Component Term	GO Cellular Component Evidence	GO Molecular Function ID	GO Molecular Function Term	GO Molecular Function Evidence	Pathway Source	Pathway Name	Protein Domains - Source	Protein Domains - Accession or domain name	Protein Domains - Description	category	sample_1	sample_2	sample_3	sample_4	sample_5	sample_6	sample_C	sample_L
[truncated: 1,397 more rows]

## Sheet: Qualified Differ-mRNA(p&q<0.05)
ProbeSet	p-value	FDR	Geom mean of intensities in Exp	Geom mean of intensities in Ctrl	Fold-change	style	Gene Symbol	Gene Description	mRNA Accession	mRNA Source	mRna - Description	Chromosome	Strand	Start	Stop	GO Biological Process ID	GO Biological Process Term	GO Biological Process Evidence	GO Cellular Component ID	GO Cellular Component Term	GO Cellular Component Evidence	GO Molecular Function ID	GO Molecular Function Term	GO Molecular Function Evidence	Pathway Source	Pathway Name	Protein Domains - Source	Protein Domains - Accession or domain name	Protein Domains - Description	category	sample_1	sample_2	sample_3	sample_4	sample_5	sample_6	sample_C	sample_L
[truncated: 100 more rows]

[truncated: 1 more sheets: Heatmap(q<0.05,p<0.05)]
